# Supplementary material for: Codon usage pattern of the ancestor of green plants revealed through Rhodophyta
Source: BMC Genomics. 2023 Sep 11;24:538. doi: 10.1186/s12864-023-09586-w (PMC10496412; doi:10.1186/s12864-023-09586-w)
Supplement: Supplementary file 1 — Additional file 1: Supplementary Table S1. GC3s of CDSs, GC content of flanking sequences and introns respectively in the three bias categories from the eight red algae. [file 12864_2023_9586_MOESM1_ESM.xlsx]

## Sheet: supp table S1
Table S1. GC3s of CDSs, GC content of flanking sequences and introns respectively in the three bias categories from the eight red algae.
Species	GC3s (±sd)	Flanking GC Content (±sd)	Intron GC Content (±sd)
C. merolae
High Bias	0.657±0.076	0.575±0.041	0
Mid Bias	0.579±0.039	0.564±0.036	0.528±0.051
Low Bias	0.539±0.044	0.543±0.041	0.538
High vs Mid	<0.001***	<0.001***	NA
Mid vs Low	<0.001***	<0.001***	NA
C. yangmingshanensis
High Bias	0.608±0.069	0.560±0.042	0.556±0.066
Mid Bias	0.552±0.043	0.552±0.038	0.551±0.069
Low Bias	0.523±0.042	0.540±0.037	0.599±0.081
High vs Mid	<0.001***	<0.001***	0.739
Mid vs Low	<0.001***	<0.001***	0.666
P. purpureum
High Bias	0.786±0.064	0.567±0.046	0.625±0.087
Mid Bias	0.631±0.062	0.551±0.040	0.550±0.073
Low Bias	0.556±0.042	0.543±0.039	0.537±0.047
High vs Mid	<0.001***	<0.001***	<0.001***
Mid vs Low	<0.001***	0.014*	0.013*
G. sulphuraria
High Bias	0.235±0.096	0.327±0.072	0.309±0.073
Mid Bias	0.314±0.039	0.369±0.051	0.329±0.050
Low Bias	0.372±0.036	0.372±0.045	0.343±0.048
High vs Mid	<0.001***	<0.001***	<0.001***
Mid vs Low	<0.001***	0.216	<0.001***
C. crispus
High Bias	0.828±0.073	0.584±0.058	0.611±0.099
Mid Bias	0.570±0.098	0.526±0.053	0.507±0.067
Low Bias	0.500±0.049	0.503±0.046	0.475±0.052
High vs Mid	<0.001***	<0.001***	<0.001***
Mid vs Low	<0.001***	<0.001***	0.021*
G. chorda
High Bias	0.648±0.107	0.552±0.056	0.532±0.083
Mid Bias	0.490±0.069	0.498±0.045	0.471±0.067
Low Bias	0.473±0.046	0.483±0.035	0.445±0.047
High vs Mid	<0.001***	<0.001***	<0.001***
Mid vs Low	<0.001***	<0.001***	<0.001***
G. domingensis
High Bias	0.667±0.119	0.629±0.094	0.635±0.117
Mid Bias	0.492±0.083	0.512±0.071	0.514±0.106
Low Bias	0.465±0.050	0.483±0.043	0.467±0.060
High vs Mid	<0.001***	<0.001***	<0.001***
Mid vs Low	<0.001***	<0.001***	<0.001***
P. umbilicalis
High Bias	0.901±0.048	0.733±0.091	0.725±0.108
Mid Bias	0.821±0.074	0.682±0.088	0.679±0.101
Low Bias	0.647±0.061	0.627±0.081	0.584±0.071
High vs Mid	<0.001***	<0.001***	<0.001***
Mid vs Low	<0.001***	<0.001***	<0.001***
Note: P value from t test (double tail) of the comparison between high-bias genes to medium-bias genes and medium-bias genes to low-bias genes are shown below the content value of each red alga. *** represents significance at the 0.001 level. ** represents significance at the 0.01 level. * represents significance at the 0.05 level.
