# Supplementary material for: Codon usage pattern of the ancestor of green plants revealed through Rhodophyta
Source: BMC Genomics. 2023 Sep 11;24:538. doi: 10.1186/s12864-023-09586-w (PMC10496412; doi:10.1186/s12864-023-09586-w)
Supplement: Supplementary file 2 — Additional file 2: Supplementary Table S2. Correlation analysis and t test (double tail) for the GC3s of CDSs and GC content of introns among the eight red algae. [file 12864_2023_9586_MOESM2_ESM.xlsx]

## Sheet: Table S2
Table S2. Correlation analysis and t test (double tail) for the GC3s of CDSs and GC content of introns among the eight red algae.
		C. merolae		C. yangmingshanensis		G. sulphuraria		P. purpureum		C. crispus		G. domingensis		G. chorda		P. umbilicalis
		GC	GC3s	GC	GC3s	GC	GC3s	GC	GC3s	GC	GC3s	GC	GC3s	GC	GC3s	GC	GC3s
GC	Pearson correlation	1	-0.108348	1	0.0233204	1	.214**	1	.313**	1	.541**	1	.614**	1	.497**	1	.488**
	Significance (two-tailed)		0.598297		0.673433		6.43302e-46		7.79466e-34		4.09235e-101		0		1.18414e-103		0
Note: ** represents at significance the 0.01 level. 0.000 represents a p value from the t test<0.001.
