# Supplementary material for: Codon usage pattern of the ancestor of green plants revealed through Rhodophyta
Source: BMC Genomics. 2023 Sep 11;24:538. doi: 10.1186/s12864-023-09586-w (PMC10496412; doi:10.1186/s12864-023-09586-w)
Supplement: Supplementary file 3 — Additional file 3: Supplementary Table S3. Output of optimal codon analysis from Codon W in the eight red algae (S3a-S3h). [file 12864_2023_9586_MOESM3_ESM.xlsx]

## Sheet: CM
Table S3. Output of optimal codon analysis from Codon W in the eight red algae (S3a-S3h).
S3a. C. merolae Codon Usage
		Highly Biased Genes		Weakly Biased Genes					Highly Biased Genes		Weakly Biased Genes
Amino Acid	Codon Sequence	No. of Codons	RSCU	No. of Codons	RSCU	ΔRSCU	Amino Acid	Codon Sequence	No. of Codons	RSCU	No. of Codons	RSCU	ΔRSCU
Phe	UUU	1001	0.82	1199	1.02	-0.2	Tyr	UAU	604	0.56	678	0.94	-0.38
	UUC	1445	1.18	1143	0.98	0.2		UAC	1572	1.44	763	1.06	0.38
Leu	UUA	167	0.14	443	0.43	-0.29	TER	UAA	49	0.62	39	0.5	0.12
	UUG	882	0.74	1086	1.05	-0.31		UAG	80	1.02	82	1.04	-0.02
	CUU	822	0.69	1224	1.18	-0.49	His	CAU	546	0.68	635	0.88	-0.2
	CUC	1920	1.6	1354	1.31	0.29		CAC	1056	1.32	805	1.12	0.2
	CUA	431	0.36	646	0.62	-0.26	Gln	CAA	797	0.5	975	0.81	-0.31
	CUG	2957	2.47	1453	1.4	1.07		CAG	2421	1.5	1430	1.19	0.31
Ile	AUU	913	0.95	862	1.13	-0.18	Asn	AAU	625	0.58	693	0.83	-0.25
	AUC	1691	1.76	869	1.14	0.62		AAC	1517	1.42	971	1.17	0.25
	AUA	282	0.29	565	0.74	-0.45	Lys	AAA	816	0.61	1041	0.95	-0.34
Met	AUG	1462	1	1159	1	0		AAG	1861	1.39	1158	1.05	0.34
Val	GUU	1072	0.8	1220	1.16	-0.36	Asp	GAU	1406	0.8	1397	1	-0.2
	GUC	1355	1.01	1044	0.99	0.02		GAC	2095	1.2	1399	1	0.2
	GUA	626	0.47	718	0.68	-0.21	Glu	GAA	1257	0.57	1834	0.92	-0.35
	GUG	2289	1.71	1237	1.17	0.54		GAG	3143	1.43	2168	1.08	0.35
Ser	UCU	529	0.63	810	0.98	-0.35	Cys	UGU	448	0.61	544	0.86	-0.25
	UCC	647	0.77	764	0.93	-0.16		UGC	1028	1.39	724	1.14	0.25
	UCA	520	0.62	686	0.83	-0.21	TER	UGA	107	1.36	115	1.46	-0.1
	UCG	1495	1.77	1032	1.25	0.52	Trp	UGG	1109	1	939	1	0
Pro	CCU	552	0.55	705	0.89	-0.34	Arg	CGU	1073	1.07	1004	1.07	0
	CCC	706	0.7	683	0.86	-0.16		CGC	2182	2.17	1270	1.35	0.82
	CCA	752	0.75	805	1.01	-0.26		CGA	947	0.94	1135	1.21	-0.27
	CCG	2002	2	990	1.24	0.76		CGG	1319	1.31	956	1.02	0.29
Thr	ACU	572	0.56	729	0.89	-0.33	Ser	AGU	553	0.65	680	0.82	-0.17
	ACC	1115	1.09	708	0.87	0.22		AGC	1329	1.57	980	1.19	0.38
	ACA	741	0.72	784	0.96	-0.24	Arg	AGA	222	0.22	702	0.75	-0.53
	ACG	1677	1.63	1051	1.28	0.35		AGG	285	0.28	572	0.61	-0.33
Ala	GCU	1365	0.69	1449	0.97	-0.28	Gly	GGU	1292	1.03	970	1.01	0.02
	GCC	1604	0.81	1163	0.78	0.03		GGC	2072	1.65	1162	1.21	0.44
	GCA	1764	0.89	1559	1.04	-0.15		GGA	814	0.65	941	0.98	-0.33
	GCG	3206	1.62	1806	1.21	0.41		GGG	847	0.67	774	0.8	-0.13

## Sheet: CY
S3b. C. yangmingshanensis Codon Usage
		Highly Biased Genes		Weakly Biased Genes					Highly Biased Genes		Weakly Biased Genes
Amino Acid	Codon Sequence	No. of Codons	RSCU	No. of Codons	RSCU	ΔRSCU	Amino Acid	Codon Sequence	No. of Codons	RSCU	No. of Codons	RSCU	ΔRSCU
Phe	UUU	1537	1.04	1613	1.07	-0.03	Tyr	UAU	999	0.81	930	0.96	-0.15
	UUC	1423	0.96	1399	0.93	0.03		UAC	1471	1.19	1012	1.04	0.15
Leu	UUA	242	0.18	602	0.42	-0.24	TER	UAA	74	0.61	80	0.66	-0.05
	UUG	1633	1.19	1623	1.13	0.06		UAG	85	0.7	110	0.91	-0.21
	CUU	1094	0.8	1519	1.06	-0.26	His	CAU	907	0.9	1035	1	-0.1
	CUC	1931	1.41	1916	1.34	0.07		CAC	1107	1.1	1025	1	0.1
	CUA	452	0.33	881	0.62	-0.29	Gln	CAA	1141	0.61	1616	0.9	-0.29
	CUG	2864	2.09	2040	1.43	0.66		CAG	2605	1.39	1995	1.1	0.29
Ile	AUU	1344	1.19	1292	1.17	0.02	Asn	AAU	777	0.65	1085	0.89	-0.24
	AUC	1702	1.51	1312	1.19	0.32		AAC	1631	1.35	1353	1.11	0.24
	AUA	345	0.31	697	0.63	-0.32	Lys	AAA	1113	0.74	1485	1	-0.26
Met	AUG	1880	1	1787	1	0		AAG	1912	1.26	1476	1	0.26
Val	GUU	1467	0.92	1588	1.12	-0.2	Asp	GAU	1800	0.94	2187	1.03	-0.09
	GUC	1600	1.01	1446	1.02	-0.01		GAC	2038	1.06	2053	0.97	0.09
	GUA	550	0.35	907	0.64	-0.29	Glu	GAA	1526	0.6	2573	0.88	-0.28
	GUG	2745	1.73	1714	1.21	0.52		GAG	3551	1.4	3284	1.12	0.28
Ser	UCU	831	0.78	1165	0.98	-0.2	Cys	UGU	656	0.84	725	0.95	-0.11
	UCC	724	0.68	992	0.84	-0.16		UGC	913	1.16	806	1.05	0.11
	UCA	659	0.62	1128	0.95	-0.33	TER	UGA	204	1.69	173	1.43	0.26
	UCG	1923	1.81	1518	1.28	0.53	Trp	UGG	1360	1	1356	1	0
Pro	CCU	848	0.66	1077	0.95	-0.29	Arg	CGU	1519	1.29	1515	1.17	0.12
	CCC	804	0.63	865	0.76	-0.13		CGC	2057	1.75	1592	1.23	0.52
	CCA	1326	1.04	1244	1.1	-0.06		CGA	1449	1.23	1840	1.42	-0.19
	CCG	2125	1.67	1350	1.19	0.48		CGG	1383	1.18	1218	0.94	0.24
Thr	ACU	714	0.55	1031	0.9	-0.35	Ser	AGU	895	0.84	985	0.83	0.01
	ACC	1326	1.02	1105	0.96	0.06		AGC	1343	1.26	1315	1.11	0.15
	ACA	809	0.62	1059	0.92	-0.3	Arg	AGA	300	0.26	858	0.66	-0.4
	ACG	2351	1.81	1390	1.21	0.6		AGG	347	0.3	754	0.58	-0.28
Ala	GCU	1615	0.76	2150	1.02	-0.26	Gly	GGU	1786	1.2	1568	1.11	0.09
	GCC	1838	0.86	1675	0.79	0.07		GGC	2160	1.46	1629	1.15	0.31
	GCA	1804	0.85	2260	1.07	-0.22		GGA	995	0.67	1435	1.01	-0.34
	GCG	3264	1.53	2370	1.12	0.41		GGG	989	0.67	1038	0.73	-0.06

## Sheet: GS
S3c. G. sulphuraria Codon Usage
		Highly Biased Genes		Weakly Biased Genes					Highly Biased Genes		Weakly Biased Genes
Amino Acid	Codon Sequence	No. of Codons	RSCU	No. of Codons	RSCU	ΔRSCU	Amino Acid	Codon Sequence	No. of Codons	RSCU	No. of Codons	RSCU	ΔRSCU
Phe	UUU	3728	1.65	2116	1.37	0.28	Tyr	UAU	3241	1.77	1340	1.34	0.43
	UUC	790	0.35	975	0.63	-0.28		UAC	427	0.23	665	0.66	-0.43
Leu	UUA	3881	2.31	1218	1.13	1.18	TER	UAA	176	1.77	128	1.29	0.48
	UUG	3117	1.86	1774	1.65	0.21		UAG	56	0.56	79	0.8	-0.24
	CUU	1448	0.86	1429	1.33	-0.47	His	CAU	1799	1.58	686	1.11	0.47
	CUC	349	0.21	580	0.54	-0.33		CAC	475	0.42	555	0.89	-0.47
	CUA	913	0.54	677	0.63	-0.09	Gln	CAA	3610	1.68	1704	1.29	0.39
	CUG	353	0.21	783	0.73	-0.52		CAG	680	0.32	937	0.71	-0.39
Ile	AUU	4233	1.62	1427	1.34	0.28	Asn	AAU	3814	1.57	1346	1.04	0.53
	AUC	892	0.34	730	0.68	-0.34		AAC	1035	0.43	1240	0.96	-0.53
	AUA	2697	1.03	1042	0.98	0.05	Lys	AAA	4333	1.4	2402	1.07	0.33
Met	AUG	2216	1	1209	1	0		AAG	1875	0.6	2101	0.93	-0.33
Val	GUU	2508	1.61	1590	1.48	0.13	Asp	GAU	3667	1.58	1547	1.1	0.48
	GUC	608	0.39	726	0.67	-0.28		GAC	961	0.42	1269	0.9	-0.48
	GUA	2051	1.32	1015	0.94	0.38	Glu	GAA	5191	1.61	3148	1.34	0.27
	GUG	1066	0.68	979	0.91	-0.23		GAG	1264	0.39	1538	0.66	-0.27
Ser	UCU	2555	1.86	1209	1.36	0.5	Cys	UGU	1542	1.76	909	1.39	0.37
	UCC	926	0.67	699	0.79	-0.12		UGC	213	0.24	398	0.61	-0.37
	UCA	1640	1.19	970	1.09	0.1	TER	UGA	66	0.66	91	0.92	-0.26
	UCG	490	0.36	644	0.72	-0.36	Trp	UGG	1652	1	764	1	0
Pro	CCU	2162	2.05	900	1.5	0.55	Arg	CGU	1091	1.32	717	1.19	0.13
	CCC	446	0.42	433	0.72	-0.3		CGC	212	0.26	376	0.62	-0.36
	CCA	1411	1.34	724	1.2	0.14		CGA	742	0.9	627	1.04	-0.14
	CCG	205	0.19	351	0.58	-0.39		CGG	108	0.13	243	0.4	-0.27
Thr	ACU	2545	1.93	1205	1.48	0.45	Ser	AGU	2233	1.62	1173	1.32	0.3
	ACC	605	0.46	564	0.69	-0.23		AGC	419	0.3	638	0.72	-0.42
	ACA	1709	1.29	952	1.17	0.12	Arg	AGA	2432	2.94	1076	1.78	1.16
	ACG	426	0.32	543	0.67	-0.35		AGG	379	0.46	588	0.97	-0.51
Ala	GCU	2750	1.81	1165	1.37	0.44	Gly	GGU	2610	1.6	1084	1.4	0.2
	GCC	755	0.5	627	0.74	-0.24		GGC	648	0.4	520	0.67	-0.27
	GCA	2233	1.47	1148	1.35	0.12		GGA	2860	1.75	1134	1.47	0.28
	GCG	332	0.22	463	0.54	-0.32		GGG	417	0.26	358	0.46	-0.2

## Sheet: PP
S3d. P. purpureum Codon Usage
		Highly Biased Genes		Weakly Biased Genes					Highly Biased Genes		Weakly Biased Genes
Amino Acid	Codon Sequence	No. of Codons	RSCU	No. of Codons	RSCU	ΔRSCU	Amino Acid	Codon Sequence	No. of Codons	RSCU	No. of Codons	RSCU	ΔRSCU
Phe	UUU	2481	0.9	2917	1.07	-0.17	Tyr	UAU	663	0.33	1423	0.86	-0.53
	UUC	3020	1.1	2552	0.93	0.17		UAC	3316	1.67	1895	1.14	0.53
Leu	UUA	99	0.05	1035	0.41	-0.36	TER	UAA	193	1.2	142	0.89	0.31
	UUG	1600	0.75	3306	1.32	-0.57		UAG	143	0.89	104	0.65	0.24
	CUU	981	0.46	2864	1.14	-0.68	His	CAU	684	0.42	2132	0.96	-0.54
	CUC	3582	1.67	2784	1.11	0.56		CAC	2591	1.58	2309	1.04	0.54
	CUA	268	0.13	1296	0.52	-0.39	Gln	CAA	876	0.32	3072	0.88	-0.56
	CUG	6328	2.95	3731	1.49	1.46		CAG	4614	1.68	3947	1.12	0.56
Ile	AUU	2423	1.17	2366	1.25	-0.08	Asn	AAU	973	0.45	2482	1.01	-0.56
	AUC	3572	1.73	2235	1.18	0.55		AAC	3399	1.55	2417	0.99	0.56
	AUA	194	0.09	1082	0.57	-0.48	Lys	AAA	793	0.21	2982	0.81	-0.6
Met	AUG	4521	1	4026	1	0		AAG	6723	1.79	4391	1.19	0.6
Val	GUU	839	0.29	2578	0.91	-0.62	Asp	GAU	1791	0.46	4082	0.91	-0.45
	GUC	3184	1.1	2933	1.04	0.06		GAC	5939	1.54	4877	1.09	0.45
	GUA	514	0.18	1706	0.6	-0.42	Glu	GAA	1927	0.44	5346	0.93	-0.49
	GUG	7006	2.43	4069	1.44	0.99		GAG	6766	1.56	6195	1.07	0.49
Ser	UCU	747	0.44	2077	0.92	-0.48	Cys	UGU	315	0.26	1275	0.83	-0.57
	UCC	1514	0.89	1903	0.84	0.05		UGC	2142	1.74	1787	1.17	0.57
	UCA	586	0.35	2074	0.92	-0.57	TER	UGA	145	0.9	235	1.47	-0.57
	UCG	3860	2.28	2797	1.24	1.04	Trp	UGG	2048	1	2050	1	0
Pro	CCU	505	0.28	1693	0.86	-0.58	Arg	CGU	981	0.61	2125	0.99	-0.38
	CCC	1493	0.82	1493	0.76	0.06		CGC	5410	3.39	3158	1.47	1.92
	CCA	1184	0.65	2113	1.07	-0.42		CGA	776	0.49	2223	1.04	-0.55
	CCG	4137	2.26	2568	1.31	0.95		CGG	1341	0.84	1960	0.91	-0.07
Thr	ACU	611	0.34	1603	0.78	-0.44	Ser	AGU	648	0.38	1943	0.86	-0.48
	ACC	2277	1.26	1822	0.89	0.37		AGC	2805	1.66	2777	1.23	0.43
	ACA	894	0.5	2156	1.05	-0.55	Arg	AGA	352	0.22	1725	0.8	-0.58
	ACG	3435	1.9	2649	1.29	0.61		AGG	726	0.45	1679	0.78	-0.33
Ala	GCU	1389	0.33	3524	0.83	-0.5	Gly	GGU	1555	0.53	2467	0.91	-0.38
	GCC	4656	1.1	3548	0.84	0.26		GGC	6613	2.24	3437	1.27	0.97
	GCA	2477	0.58	4393	1.04	-0.46		GGA	1733	0.59	2766	1.03	-0.44
	GCG	8473	1.99	5479	1.29	0.7		GGG	1895	0.64	2115	0.78	-0.14

## Sheet: CC
S3e. C. crispus Codon Usage
		Highly Biased Genes		Weakly Biased Genes					Highly Biased Genes		Weakly Biased Genes
Amino Acid	Codon Sequence	No. of Codons	RSCU	No. of Codons	RSCU	ΔRSCU	Amino Acid	Codon Sequence	No. of Codons	RSCU	No. of Codons	RSCU	ΔRSCU
Phe	UUU	2061	0.58	2781	1.03	-0.45	Tyr	UAU	872	0.38	1510	0.91	-0.53
	UUC	5021	1.42	2610	0.97	0.45		UAC	3687	1.62	1796	1.09	0.53
Leu	UUA	176	0.06	1320	0.62	-0.56	TER	UAA	125	0.66	145	0.76	-0.1
	UUG	1967	0.71	2706	1.28	-0.57		UAG	219	1.15	193	1.01	0.14
	CUU	1184	0.43	2549	1.2	-0.77	His	CAU	954	0.44	2062	1.06	-0.62
	CUC	6800	2.44	2388	1.13	1.31		CAC	3343	1.56	1811	0.94	0.62
	CUA	547	0.2	1437	0.68	-0.48	Gln	CAA	854	0.35	2818	1.05	-0.7
	CUG	6016	2.16	2314	1.09	1.07		CAG	4041	1.65	2534	0.95	0.7
Ile	AUU	1374	0.61	2621	1.22	-0.61	Asn	AAU	836	0.35	2334	0.95	-0.6
	AUC	5112	2.26	2312	1.08	1.18		AAC	3995	1.65	2570	1.05	0.6
	AUA	294	0.13	1505	0.7	-0.57	Lys	AAA	811	0.22	3340	0.9	-0.68
Met	AUG	4261	1	3483	1	0		AAG	6477	1.78	4070	1.1	0.68
Val	GUU	1079	0.32	2583	1.08	-0.76	Asp	GAU	2030	0.43	3784	1.02	-0.59
	GUC	6837	2.05	2592	1.09	0.96		GAC	7326	1.57	3667	0.98	0.59
	GUA	449	0.13	1613	0.68	-0.55	Glu	GAA	1522	0.32	4463	1.01	-0.69
	GUG	4983	1.49	2760	1.16	0.33		GAG	8082	1.68	4346	0.99	0.69
Ser	UCU	747	0.38	2365	1.13	-0.75	Cys	UGU	356	0.27	1333	0.94	-0.67
	UCC	3712	1.89	2056	0.98	0.91		UGC	2290	1.73	1515	1.06	0.67
	UCA	490	0.25	2265	1.08	-0.83	TER	UGA	227	1.19	233	1.22	-0.03
	UCG	3644	1.86	2121	1.01	0.85	Trp	UGG	2169	1	1893	1	0
Pro	CCU	806	0.31	1960	1.01	-0.7	Arg	CGU	905	0.42	1696	0.92	-0.5
	CCC	3631	1.4	1630	0.84	0.56		CGC	7203	3.37	2057	1.12	2.25
	CCA	813	0.31	2244	1.16	-0.85		CGA	497	0.23	1986	1.08	-0.85
	CCG	5129	1.98	1937	1	0.98		CGG	1761	0.82	1532	0.84	-0.02
Thr	ACU	835	0.35	1978	0.99	-0.64	Ser	AGU	482	0.25	1649	0.79	-0.54
	ACC	4260	1.78	1815	0.91	0.87		AGC	2681	1.37	2122	1.01	0.36
	ACA	711	0.3	2182	1.1	-0.8	Arg	AGA	527	0.25	2008	1.09	-0.84
	ACG	3769	1.57	1991	1	0.57		AGG	1932	0.9	1727	0.94	-0.04
Ala	GCU	1653	0.34	3191	1.02	-0.68	Gly	GGU	1098	0.35	2173	0.92	-0.57
	GCC	9413	1.94	2906	0.92	1.02		GGC	7113	2.29	2417	1.02	1.27
	GCA	1572	0.32	3466	1.1	-0.78		GGA	1116	0.36	2672	1.13	-0.77
	GCG	6732	1.39	3011	0.96	0.43		GGG	3118	1	2196	0.93	0.07

## Sheet: GD
S3f. G. domingensis Codon Usage
		Highly Biased Genes		Weakly Biased Genes					Highly Biased Genes		Weakly Biased Genes
Amino Acid	Codon Sequence	No. of Codons	RSCU	No. of Codons	RSCU	ΔRSCU	Amino Acid	Codon Sequence	No. of Codons	RSCU	No. of Codons	RSCU	ΔRSCU
Phe	UUU	2170	0.9	4815	1.06	-0.16	Tyr	UAU	888	0.62	2991	1.01	-0.39
	UUC	2626	1.1	4281	0.94	0.16		UAC	1964	1.38	2948	0.99	0.39
Leu	UUA	414	0.13	2301	0.64	-0.51	TER	UAA	241	0.74	275	0.84	-0.1
	UUG	2725	0.87	4623	1.29	-0.42		UAG	213	0.65	271	0.83	-0.18
	CUU	3623	1.16	4722	1.31	-0.15	His	CAU	3178	0.73	3511	1.12	-0.39
	CUC	5048	1.62	3526	0.98	0.64		CAC	5581	1.27	2739	0.88	0.39
	CUA	793	0.25	2461	0.69	-0.44	Gln	CAA	3290	0.62	5020	1.07	-0.45
	CUG	6135	1.96	3923	1.09	0.87		CAG	7366	1.38	4341	0.93	0.45
Ile	AUU	2167	1.19	4796	1.27	-0.08	Asn	AAU	1750	0.72	4743	1	-0.28
	AUC	2733	1.5	3650	0.96	0.54		AAC	3131	1.28	4782	1	0.28
	AUA	558	0.31	2922	0.77	-0.46	Lys	AAA	2008	0.53	5744	0.89	-0.36
Met	AUG	4204	1	5976	1	0		AAG	5594	1.47	7119	1.11	0.36
Val	GUU	4076	0.81	5545	1.25	-0.44	Asp	GAU	4956	0.77	7856	1.1	-0.33
	GUC	5957	1.18	3758	0.84	0.34		GAC	7989	1.23	6370	0.9	0.33
	GUA	2268	0.45	3468	0.78	-0.33	Glu	GAA	4793	0.71	9951	1.13	-0.42
	GUG	7877	1.56	5042	1.13	0.43		GAG	8719	1.29	7736	0.87	0.42
Ser	UCU	1662	0.7	4210	1.2	-0.5	Cys	UGU	1279	0.62	2427	1.03	-0.41
	UCC	2403	1.01	3078	0.88	0.13		UGC	2816	1.38	2299	0.97	0.41
	UCA	1112	0.47	3811	1.09	-0.62	TER	UGA	529	1.61	437	1.33	0.28
	UCG	3906	1.64	3379	0.96	0.68	Trp	UGG	2431	1	2972	1	0
Pro	CCU	2206	0.53	3231	1.05	-0.52	Arg	CGU	5680	0.8	3451	1.08	-0.28
	CCC	3828	0.92	2445	0.79	0.13		CGC	19908	2.81	3484	1.09	1.72
	CCA	2793	0.67	3533	1.14	-0.47		CGA	5853	0.83	3664	1.14	-0.31
	CCG	7842	1.88	3152	1.02	0.86		CGG	7626	1.08	2336	0.73	0.35
Thr	ACU	1429	0.62	3621	1.09	-0.47	Ser	AGU	1306	0.55	3184	0.91	-0.36
	ACC	2581	1.12	2819	0.85	0.27		AGC	3888	1.63	3371	0.96	0.67
	ACA	1538	0.66	3728	1.12	-0.46	Arg	AGA	1599	0.23	3711	1.16	-0.93
	ACG	3709	1.6	3141	0.94	0.66		AGG	1835	0.26	2572	0.8	-0.54
Ala	GCU	9500	0.71	5968	1.11	-0.4	Gly	GGU	5540	0.65	4755	1.11	-0.46
	GCC	14349	1.07	4516	0.84	0.23		GGC	16579	1.95	4115	0.96	0.99
	GCA	6857	0.51	6027	1.12	-0.61		GGA	5599	0.66	5044	1.18	-0.52
	GCG	22786	1.7	5016	0.93	0.77		GGG	6329	0.74	3167	0.74	0

## Sheet: GC
S3g. G. chorda Codon Usage
		Highly Biased Genes		Weakly Biased Genes					Highly Biased Genes		Weakly Biased Genes
Amino Acid	Codon Sequence	No. of Codons	RSCU	No. of Codons	RSCU	ΔRSCU	Amino Acid	Codon Sequence	No. of Codons	RSCU	No. of Codons	RSCU	ΔRSCU
Phe	UUU	3772	0.73	4631	1	-0.27	Tyr	UAU	1766	0.51	2788	0.93	-0.42
	UUC	6523	1.27	4592	1	0.27		UAC	5173	1.49	3217	1.07	0.42
Leu	UUA	768	0.18	2292	0.64	-0.46	TER	UAA	325	0.98	313	0.94	0.04
	UUG	4377	1.01	4284	1.2	-0.19		UAG	267	0.8	272	0.82	-0.02
	CUU	4212	0.97	4642	1.3	-0.33	His	CAU	2810	0.66	3243	1.07	-0.41
	CUC	7594	1.75	3659	1.03	0.72		CAC	5734	1.34	2819	0.93	0.41
	CUA	1489	0.34	2607	0.73	-0.39	Gln	CAA	4923	0.9	4829	1.06	-0.16
	CUG	7583	1.75	3933	1.1	0.65		CAG	6048	1.1	4255	0.94	0.16
Ile	AUU	4556	1.17	4563	1.21	-0.04	Asn	AAU	2739	0.56	4330	0.93	-0.37
	AUC	5930	1.52	3882	1.03	0.49		AAC	7019	1.44	5020	1.07	0.37
	AUA	1198	0.31	2911	0.77	-0.46	Lys	AAA	3184	0.51	5780	0.88	-0.37
Met	AUG	6798	1	6028	1	0		AAG	9237	1.49	7365	1.12	0.37
Val	GUU	3995	0.79	4991	1.21	-0.42	Asp	GAU	5552	0.73	7236	1.07	-0.34
	GUC	6226	1.23	3578	0.87	0.36		GAC	9603	1.27	6257	0.93	0.34
	GUA	1645	0.32	3288	0.8	-0.48	Glu	GAA	6101	0.84	9094	1.14	-0.3
	GUG	8412	1.66	4609	1.12	0.54		GAG	8494	1.16	6818	0.86	0.3
Ser	UCU	3053	0.83	3946	1.19	-0.36	Cys	UGU	1637	0.65	1988	0.94	-0.29
	UCC	6992	1.89	3114	0.94	0.95		UGC	3384	1.35	2226	1.06	0.29
	UCA	2159	0.58	3636	1.1	-0.52	TER	UGA	408	1.22	415	1.25	-0.03
	UCG	4456	1.21	3020	0.91	0.3	Trp	UGG	3045	1	2780	1	0
Pro	CCU	2444	0.55	2953	0.98	-0.43	Arg	CGU	3608	1.1	3033	1.06	0.04
	CCC	6149	1.38	2397	0.8	0.58		CGC	8510	2.59	3059	1.06	1.53
	CCA	2590	0.58	3589	1.2	-0.62		CGA	2646	0.81	3267	1.14	-0.33
	CCG	6663	1.49	3070	1.02	0.47		CGG	1667	0.51	1973	0.69	-0.18
Thr	ACU	3013	0.75	3425	1.03	-0.28	Ser	AGU	1807	0.49	3013	0.91	-0.42
	ACC	6731	1.68	3129	0.94	0.74		AGC	3710	1	3095	0.94	0.06
	ACA	2383	0.59	3735	1.13	-0.54	Arg	AGA	1788	0.54	3436	1.2	-0.66
	ACG	3904	0.97	2981	0.9	0.07		AGG	1479	0.45	2468	0.86	-0.41
Ala	GCU	5498	0.74	5340	1.1	-0.36	Gly	GGU	3823	0.87	3907	1.08	-0.21
	GCC	11382	1.54	4302	0.88	0.66		GGC	7282	1.66	3462	0.96	0.7
	GCA	4376	0.59	5748	1.18	-0.59		GGA	3983	0.91	4376	1.21	-0.3
	GCG	8295	1.12	4063	0.84	0.28		GGG	2487	0.57	2722	0.75	-0.18

## Sheet: PU
S3h. P. umbilicalis Codon Usage
		Highly Biased Genes		Weakly Biased Genes					Highly Biased Genes		Weakly Biased Genes
Amino Acid	Codon Sequence	No. of Codons	RSCU	No. of Codons	RSCU	ΔRSCU	Amino Acid	Codon Sequence	No. of Codons	RSCU	No. of Codons	RSCU	ΔRSCU
Phe	UUU	2144	1.26	2181	0.96	0.3	Tyr	UAU	298	0.22	727	0.62	-0.4
	UUC	1247	0.74	2345	1.04	-0.3		UAC	2383	1.78	1630	1.38	0.4
Leu	UUA	19	0.01	461	0.19	-0.18	TER	UAA	80	0.4	77	0.38	0.02
	UUG	1310	0.66	2746	1.15	-0.49		UAG	208	1.03	176	0.87	0.16
	CUU	308	0.16	2336	0.98	-0.82	His	CAU	151	0.1	1797	0.71	-0.61
	CUC	5725	2.89	3440	1.44	1.45		CAC	2869	1.9	3267	1.29	0.61
	CUA	101	0.05	1009	0.42	-0.37	Gln	CAA	466	0.32	2256	0.81	-0.49
	CUG	4431	2.24	4312	1.81	0.43		CAG	2460	1.68	3296	1.19	0.49
Ile	AUU	1041	1.02	1515	1.12	-0.1	Asn	AAU	324	0.26	1150	0.67	-0.41
	AUC	1976	1.93	2028	1.5	0.43		AAC	2214	1.74	2288	1.33	0.41
	AUA	50	0.05	522	0.39	-0.34	Lys	AAA	324	0.16	1279	0.56	-0.4
Met	AUG	2710	1	3431	1	0		AAG	3810	1.84	3273	1.44	0.4
Val	GUU	707	0.22	2381	0.76	-0.54	Asp	GAU	630	0.17	2792	0.65	-0.48
	GUC	5139	1.62	3842	1.22	0.4		GAC	6602	1.83	5813	1.35	0.48
	GUA	150	0.05	1164	0.37	-0.32	Glu	GAA	497	0.18	1957	0.55	-0.37
	GUG	6695	2.11	5227	1.66	0.45		GAG	5047	1.82	5224	1.45	0.37
Ser	UCU	428	0.25	2196	0.92	-0.67	Cys	UGU	355	0.27	1754	0.77	-0.5
	UCC	2401	1.41	2862	1.19	0.22		UGC	2271	1.73	2784	1.23	0.5
	UCA	287	0.17	1672	0.7	-0.53	TER	UGA	317	1.57	352	1.75	-0.18
	UCG	4982	2.92	3352	1.4	1.52	Trp	UGG	2351	1	2682	1	0
Pro	CCU	504	0.13	2885	0.76	-0.63	Arg	CGU	797	0.3	3457	1.03	-0.73
	CCC	6253	1.6	4261	1.13	0.47		CGC	8018	3.03	6003	1.78	1.25
	CCA	896	0.23	2983	0.79	-0.56		CGA	475	0.18	2676	0.79	-0.61
	CCG	7949	2.04	4985	1.32	0.72		CGG	5661	2.14	4879	1.45	0.69
Thr	ACU	271	0.11	1719	0.65	-0.54	Ser	AGU	156	0.09	1401	0.58	-0.49
	ACC	3544	1.46	3117	1.18	0.28		AGC	1989	1.17	2916	1.22	-0.05
	ACA	309	0.13	1927	0.73	-0.6	Arg	AGA	104	0.04	1189	0.35	-0.31
	ACG	5555	2.3	3837	1.45	0.85		AGG	837	0.32	1997	0.59	-0.27
Ala	GCU	1039	0.13	4878	0.8	-0.67	Gly	GGU	1143	0.22	3705	0.84	-0.62
	GCC	13279	1.61	7261	1.18	0.43		GGC	11845	2.27	6634	1.5	0.77
	GCA	1280	0.16	4339	0.71	-0.55		GGA	370	0.07	2759	0.62	-0.55
	GCG	17345	2.11	8039	1.31	0.8		GGG	7558	1.45	4589	1.04	0.41
