# Supplementary material for: Codon usage pattern of the ancestor of green plants revealed through Rhodophyta
Source: BMC Genomics. 2023 Sep 11;24:538. doi: 10.1186/s12864-023-09586-w (PMC10496412; doi:10.1186/s12864-023-09586-w)
Supplement: Supplementary file 4 — Additional file 4: Supplementary Table S4. Output of tRNAscan-SE from whole genome contigs in the eight red algae (S4a-S4h). [file 12864_2023_9586_MOESM4_ESM.xlsx]

## Sheet: CM
Table S4. Output of tRNAscan-SE from whole genome contigs in the eight red algae (S4a-S4h).
S4a. Predicted C. merolae tRNA genes
Name	Codon/Anti Codon	tRNA Type	Codonw Optimal Codon	Co-ordinates	Putative Pseudogene
NC_010127.1	AUG/CAT	iMet	n/a	357299-357366	Yes
NC_010128.1	AGC/GCT	Ser	Yes	129752-129674	No
NC_010129.1	AUG/CAT	Met	n/a	396803-396681	No
NC_010129.1	UCU/AGA	Ser	No	255332-255424	No
NC_010130.1	CAC/GTG	His	Yes	200623-200552	No
NC_010130.1	UAC/GTA	Tyr	Yes	498592-498703	No
NC_010131.1	GGA/TCC	Gly	No	114751-114681	No
NC_010132.1	GCA/TGC	Ala	No	137497-137421	No
NC_010134.1	GAA/TTC	Glu	No	227439-227571	No
NC_010134.1	UUC/GAA	Phe	Yes	214821-214687	No
NC_010135.1	ACA/TGT	Thr	No	225884-225781	No
NC_010135.1	GUA/TAC	Val	No	661648-661576	No
NC_010136.1	AGG/CCT	Arg	No	636133-636213	Yes
NC_010136.1	UGC/GCA	Cys	Yes	709225-709154	No
NC_010139.1	GCU/AGC	Ala	No	133870-133783	No
NC_010139.1	CCA/TGG	Pro	No	321890-321983	Yes
NC_010139.1	CCU/AGG	Pro	No	373365-373465	No
NC_010140.1	CGU/ACG	Arg	No	583615-583489	No
NC_010140.1	UGG/CCA	Trp	n/a	469065-469148	No
NC_010140.1	GUU/AAC	Val	No	155942-155869	No
NC_010141.1	CGA/TCG	Arg	No	505484-505561	Yes
NC_010141.1	AUC/GAT	Ile	Yes	289700-289613	No
NC_010142.1	GAC/GTC	Asp	Yes	725372-725262	Yes
NC_010142.1	CUU/AAG	Leu	Yes	390685-390602	No
NC_010142.1	AAA/TTT	Lys	Yes	809257-809192	Yes
NC_010143.1	AAC/GTT	Asn	Yes	533101-533185	No
NC_010143.1	UCG/CGA	Ser	Yes	109139-109007	No
NC_010144.1	AGA/TCT	Arg	No	139840-139748	Yes
NC_010144.1	GGC/GCC	Gly	Yes	597977-597907	No
NC_010144.1	GGC/GCC	Gly	Yes	183235-183128	Yes
NC_010144.1	UGA/TCA	SeC	n/a	242918-242830	No
NC_010146.1	AAG/CTT	Lys	Yes	959499-959427	No
NC_010146.1	CCG/CGG	Pro	Yes	45071-44985	No
NC_010146.1	GUG/CAC	Val	Yes	911823-911750	No

## Sheet: CY
S4b. Predicted C. yangmingshanensis tRNA genes
Name	tRNA Type	Codon/Anti Codon	Codonw Optimal Codon	Co-ordinates	Putative Pseudogene
VWRR01000001.1	Ala	GCA/TGC	No	954101-954179	No
VWRR01000001.1	Lys	AAG/CTT	Yes	562798-562726	No
VWRR01000001.1	Val	GUG/CAC	Yes	525484-525411	No
VWRR01000002.1	Asn	AAC/GTT	Yes	380468-380553	No
VWRR01000002.1	Asp	GAC/GTC	Yes	714380-714279	Yes
VWRR01000002.1	Lys	AAA/TTT	No	771770-771696	Yes
VWRR01000002.1	Ser	UCG/CGA	Yes	73352-73230	No
VWRR01000003.1	Cys	UGC/GCA	Yes	76854-76925	No
VWRR01000003.1	SeC	UGA/TCA	n/a	671645-671733	No
VWRR01000004.1	Arg	CGA/TCG	No	315568-315481	No
VWRR01000004.1	Ile	AUC/GAT	Yes	474980-474895	No
VWRR01000005.1	Leu	CUU/AAG	No	288623-288540	No
VWRR01000008.1	Ala	GCU/AGC	No	125802-125713	No
VWRR01000008.1	Pro	CCA/TGG	No	259331-259425	Yes
VWRR01000008.1	Pro	CCU/AGG	No	293120-293222	No
VWRR01000009.1	Arg	CGU/ACG	Yes	195450-195576	No
VWRR01000009.1	Trp	UGG/CCA	n/a	279962-279880	No
VWRR01000009.1	Val	GUU/AAC	No	512419-512492	No
VWRR01000011.1	Pro	CCG/CGG	Yes	13544-13456	No
VWRR01000011.1	Thr	ACA/TGT	No	132130-132028	No
VWRR01000011.1	Val	GUA/TAC	No	445371-445299	No
VWRR01000012.1	Met	AUG/CAT	n/a	71447-71569	No
VWRR01000012.1	Ser	UCU/AGA	No	176354-176262	No
VWRR01000013.1	Gly	GGC/GCC	Yes	363219-363289	No
VWRR01000013.1	Gly	GGA/TCC	No	199750-199680	No
VWRR01000014.1	Glu	GAA/TTC	No	157840-157969	No
VWRR01000014.1	Phe	UUC/GAA	No	150877-150745	No
VWRR01000015.1	His	CAC/GTG	Yes	166791-166720	No
VWRR01000016.1	Tyr	UAC/GTA	Yes	21640-21561	No
VWRR01000019.1	Ser	AGC/GCT	Yes	178323-178407	No

## Sheet: GS
S4c. Predicted G. sulphuraria tRNA genes
Name	tRNA Type	Codon/Anti Codon	Codonw Optimal Codon	Co-ordinates	Putative Pseudogene
NW_005178225.1	iMet	AUG/CAT	n/a	1694-1766	No
NW_005178317.1	Arg	AGA/TCT	Yes	4176-4248	Yes
NW_005178317.1	Thr	ACA/TGT	Yes	3184-3256	No
NW_005178317.1	Val	GUA/TAC	Yes	4093-4164	No
NW_005178381.1	Glu	GAG/CTC	No	10621-10692	No
NW_005178408.1	Leu	CUG/CAG	No	26540-26622	No
NW_005178413.1	Gly	GGA/TCC	Yes	34954-34883	No
NW_005178415.1	Arg	CGG/CCG	No	37834-37906	No
NW_005178416.1	Asn	AAC/GTT	No	34823-34750	No
NW_005178417.1	Ser	UCU/AGA	Yes	79188-79269	No
NW_005178430.1	Ala	GCA/TGC	Yes	57493-57565	No
NW_005178431.1	Leu	CUU/AAG	No	92249-92170	No
NW_005178431.1	Lys	AAA/TTT	Yes	104903-104988	No
NW_005178432.1	His	CAC/GTG	No	99781-99709	No
NW_005178432.1	Met	AUG/CAT	n/a	110501-110589	No
NW_005178432.1	Ser	UCU/AGA	Yes	104179-104260	No
NW_005178433.1	Thr	ACA/TGT	Yes	145-73	No
NW_005178434.1	Arg	CGU/ACG	Yes	30729-30802	No
NW_005178434.1	Val	GUU/AAC	Yes	103842-103915	No
NW_005178440.1	Ala	GCC/GGC	No	63500-63572	No
NW_005178440.1	Ala	GCA/TGC	Yes	36800-36728	No
NW_005178440.1	Arg	CGU/ACG	Yes	45550-45623	No
NW_005178440.1	Arg	CGG/CCG	No	149815-149887	No
NW_005178440.1	Arg	AGG/CCT	No	45817-45744	No
NW_005178440.1	Asn	AAC/GTT	No	28120-28191	No
NW_005178440.1	Asp	GAC/GTC	No	63715-63788	No
NW_005178440.1	Cys	UGC/GCA	No	153646-153576	No
NW_005178440.1	Gln	CAA/TTG	Yes	45656-45727	No
NW_005178440.1	Gly	GGC/GCC	No	98733-98804	No
NW_005178440.1	His	CAC/GTG	No	46937-47008	No
NW_005178440.1	Ile	AUC/GAT	No	36876-36803	No
NW_005178440.1	Leu	UUG/CAA	Yes	135332-135413	No
NW_005178440.1	Leu	UUA/TAA	Yes	153560-153476	No
NW_005178440.1	Leu	CUG/CAG	No	141442-141355	No
NW_005178440.1	Leu	CUA/TAG	No	28071-27989	No
NW_005178440.1	Lys	AAA/TTT	Yes	143481-143552	No
NW_005178440.1	Met	AUG/CAT	n/a	63398-63470	No
NW_005178440.1	Met	AUG/CAT	n/a	150200-150285	No
NW_005178440.1	Phe	UUC/GAA	No	55358-55286	No
NW_005178440.1	Pro	CCA/TGG	Yes	145216-145143	No
NW_005178440.1	Ser	AGC/GCT	No	63582-63669	No
NW_005178440.1	Ser	UCG/CGA	No	65821-65908	No
NW_005178440.1	Ser	UCA/TGA	Yes	98919-98833	No
NW_005178440.1	Ser	UCC/GGA	No	52885-52799	No
NW_005178440.1	Thr	ACG/CGT	No	12045-12117	No
NW_005178440.1	Thr	ACC/GGT	No	59028-59099	No
NW_005178440.1	Trp	UGG/CCA	n/a	51622-51550	No
NW_005178440.1	Tyr	UAC/GTA	No	58936-59017	No
NW_005178441.1	Leu	CUA/TAG	No	146006-145924	No
NW_005178441.1	Val	GUU/AAC	Yes	102345-102272	No
NW_005178443.1	Val	GUG/CAC	No	145185-145113	No
NW_005178444.1	Pro	CCG/CGG	No	74171-74242	No
NW_005178446.1	Val	GUA/TAC	Yes	112096-112181	No
NW_005178447.1	Ile	AUA/TAT	No	118020-117947	No
NW_005178448.1	Ala	GCU/AGC	Yes	155633-155705	No
NW_005178449.1	Trp	UGG/CCA	n/a	64914-64985	No
NW_005178451.1	Asn	AAC/GTT	No	127416-127343	No
NW_005178451.1	Leu	UUA/TAA	Yes	118109-118193	No
NW_005178453.1	Arg	AGG/CCT	No	114534-114462	No
NW_005178454.1	Ala	GCA/TGC	Yes	129119-129192	Yes
NW_005178454.1	Cys	UGC/GCA	No	122615-122686	No
NW_005178454.1	Ser	UCG/CGA	No	161662-161743	No
NW_005178455.1	Ala	GCG/CGC	No	84933-84861	No
NW_005178455.1	Gly	GGA/TCC	Yes	128876-128947	No
NW_005178456.1	Gly	GGG/CCC	No	142039-141969	No
NW_005178458.1	Ile	AUU/AAT	Yes	28807-28734	No
NW_005178459.1	Ser	UCG/CGA	No	5895-5814	No
NW_005178463.1	Arg	AGA/TCT	Yes	30859-30945	No
NW_005178463.1	Ile	AUU/AAT	Yes	33565-33492	No
NW_005178463.1	Lys	AAG/CTT	No	152793-152721	No
NW_005178463.1	SeC	UGA/TCA		61693-61779	No
NW_005178465.1	Tyr	UAC/GTA	No	108797-108654	No
NW_005178466.1	Met	AUG/CAT	n/a	124757-124670	No
NW_005178467.1	Gln	CAA/TTG	Yes	94097-94010	No
NW_005178467.1	Lys	AAA/TTT	Yes	152738-152829	No
NW_005178467.1	Thr	ACU/AGT	Yes	84584-84656	No
NW_005178468.1	Arg	CGA/TCG	No	253132-253221	No
NW_005178468.1	Asp	GAC/GTC	No	239590-239519	No
NW_005178469.1	Glu	GAA/TTC	Yes	242361-242431	Yes
NW_005178469.1	Glu	GAA/TTC	Yes	266309-266220	No
NW_005178469.1	Phe	UUC/GAA	No	261186-261114	No
NW_005178471.1	Leu	UUG/CAA	Yes	146110-146005	No
NW_005178471.1	Ser	AGC/GCT	No	149958-150039	No
NW_005178471.1	Thr	ACG/CGT	No	138090-138019	No
NW_005178472.1	Gln	CAG/CTG	No	69556-69645	No
NW_005178474.1	Gly	GGC/GCC	No	112996-112906	No

## Sheet: PP
S4d. Predicted P. purpureum tRNA genes
Name	tRNA Type	Codon/Anti Codon	Codonw Optimal Codon	Co-ordinates	Putative Pseudogene
VRMN01000001.1	Ala	GCU/AGC	No	437420-437532	No
VRMN01000009.1	Ala	GCG/CGC	Yes	312963-313035	No
VRMN01000004.1	Arg	GCA/TCG	No	1264985-1265067	No
VRMN01000010.1	Arg	AGA/TCT	No	278269-278380	No
VRMN01000001.1	Arg	GCU/ACG	No	2453028-2453101	No
VRMN01000007.1	Arg	AGG/CCT	No	73907-73979	Yes
VRMN01000002.1	Gln	CAG/CTG	Yes	447869-447797	No
VRMN01000004.1	Glu	GAG/CTC	Yes	1394038-1393913	Yes
VRMN01000003.1	Gly	GGA/TCC	No	197454-197566	No
VRMN01000001.1	Gly	GGG/CCC	No	2065560-2065644	No
VRMN01000010.1	Ile	AUU/AAT	No	413890-413963	No
VRMN01000002.1	Leu	UUG/CAA	No	142854-142772	No
VRMN01000001.1	Leu	UUA/TAA	No	4953669-4953560	No
VRMN01000002.1	Lys	AAA/TTT	No	440027-440245	No
VRMN01000003.1	Lys	AAG/CTT	Yes	735078-735150	No
VRMN01000003.1	Lys	AAA/TTT	No	2091293-2091203	No
VRMN01000018.1	Met	AUG/CAT	n/a	19976-19908	No
VRMN01000001.1	Phe	UUC/GAA	Yes	2144997-2144925	No
VRMN01000002.1	Pro	CCC/GGG	No	1360007-1360112	No
VRMN01000004.1	Pro	CCA/TGG	No	132469-132321	Yes
VRMN01000001.1	Pro	CCA/TGG	No	432803-432677	No
VRMN01000001.1	SeC	UGA/TCA	n/a	1597266-1597351	No
VRMN01000003.1	Ser	UCA/TGA	No	2193196-2193344	Yes
VRMN01000004.1	Ser	UCG/CGA	Yes	1613714-1613613	No
VRMN01000001.1	Ser	AGC/GCT	Yes	747535-747668	No
VRMN01000012.1	Tyr	UAC/GTA	Yes	199698-199582	No
VRMN01000002.1	Undet	/NNN	n/a	2009415-2009527	No
VRMN01000009.1	Undet	/NNN	n/a	367018-367179	No
VRMN01000001.1	Val	GUA/TAC	No	568249-568370	Yes
VRMN01000001.1	Val	GUG/CAC	Yes	1558141-1558272	No

## Sheet: CC
S4e. Predicted C. crispus tRNA genes
Name	tRNA Type	Codon/Anti Codon	Codonw Optimal Codon	Co-ordinates	Putative Pseudogene
NW_005178479.1	Asp	GAC/GTC	Yes	247200-247282	No
NW_005178479.1	Glu	GAA/TTC	No	248074-248002	No
NW_005178495.1	Arg	CGU/ACG	No	255344-255449	No
NW_005178495.1	Arg	CGU/ACG	No	257492-257387	No
NW_005178500.1	His	CAC/GTG	Yes	39300-39228	Yes
NW_005178506.1	Lys	AAA/TTT	No	5057-4986	No
NW_005178519.1	His	CAC/GTG	Yes	186947-186876	No
NW_005178564.1	Asp	GAC/GTC	Yes	5893-5966	No
NW_005178564.1	Gly	GGC/GCC	Yes	33319-33248	No
NW_005178564.1	Met	AUG/CAT	n/a	3615-3688	No
NW_005178564.1	Ser	AGC/GCT	Yes	3720-3807	No
NW_005178564.1	Thr	ACC/GGT	Yes	384-455	No
NW_005178564.1	Tyr	UAC/GTA	Yes	283-364	No
NW_005178564.1	Val	GUC/GAC	Yes	117-190	No
NW_005178572.1	Gly	GGC/GCC	Yes	320925-320995	No
NW_005178579.1	Pro	CCU/AGG	No	72826-72755	No
NW_005178584.1	Thr	ACG/CGT	Yes	3153-3226	No
NW_005178595.1	Lys	AAG/CTT	Yes	741-669	No
NW_005178601.1	Arg	CGC/GCG	Yes	169971-170090	No
NW_005178608.1	Cys	UGC/GCA	Yes	12885-12802	No
NW_005178612.1	Ala	GCA/TGC	No	7510-7582	No
NW_005178612.1	Asn	AAC/GTT	Yes	15804-15733	No
NW_005178612.1	Ile	AUC/GAT	Yes	7423-7496	No
NW_005178612.1	Leu	CUA/TAG	No	15980-16062	No
NW_005178616.1	Thr	ACU/AGT	No	16969-16897	No
NW_005178620.1	Phe	UUC/GAA	Yes	357874-357946	No
NW_005178634.1	Val	GUG/CAC	Yes	55421-55348	No
NW_005178647.1	Ile	AUU/AAT	No	10026-10099	No
NW_005178683.1	Arg	CGC/GCG	Yes	1422-1541	No
NW_005178726.1	Ala	GCA/TGC	No	149942-149858	No
NW_005178745.1	Ser	AGC/GCT	Yes	51895-51815	No
NW_005178764.1	Lys	AAG/CTT	Yes	130969-131041	No
NW_005178767.1	Ser	UCA/TGA	No	6357-6272	No
NW_005178780.1	Leu	UUA/TAA	No	108829-108731	No
NW_005178809.1	Glu	GAA/TTC	No	290493-290421	No
NW_005178809.1	Pro	CCG/CGG	Yes	1070725-1070654	No
NW_005178809.1	Val	GUU/AAC	No	758588-758661	No
NW_005178810.1	Asp	GAC/GTC	Yes	149782-149700	No
NW_005178810.1	Gly	GGC/GCC	Yes	25478-25406	No
NW_005178810.1	His	CAC/GTG	Yes	25484-25559	No
NW_005178811.1	Ser	UCA/TGA	No	66870-66973	No
NW_005178827.1	Lys	AAA/TTT	No	47734-47650	No
NW_005178845.1	Ser	UCU/AGA	No	277040-276959	No
NW_005178858.1	Ala	GCU/AGC	No	268576-268662	No
NW_005178873.1	iMet	AUG/CAT	n/a	605757-605685	No
NW_005178889.1	Met	AUG/CAT	n/a	158447-158348	No
NW_005178929.1	Gln	CAG/CTG	Yes	149843-149771	No
NW_005178945.1	Phe	UUC/GAA	Yes	2341-2269	No
NW_005178983.1	Asn	AAC/GTT	Yes	103351-103278	No
NW_005178985.1	Glu	GAG/CTC	Yes	179777-179706	No
NW_005178989.1	Ser	UCG/CGA	Yes	45217-45311	No
NW_005179001.1	Leu	CUU/AAG	No	47399-47478	No
NW_005179004.1	Ser	AGC/GCT	Yes	228476-228383	No
NW_005179019.1	Met	AUG/CAT	n/a	121465-121361	No
NW_005179020.1	Ala	GCU/AGC	No	185540-185612	No
NW_005179020.1	Ala	GCU/AGC	No	28441-28369	No
NW_005179024.1	Val	GUA/TAC	No	140967-140876	No
NW_005179025.1	Ala	GCU/AGC	No	2477-2562	No
NW_005179033.1	Asp	GAC/GTC	Yes	18321-18239	No
NW_005179039.1	Arg	CGA/TCG	No	192522-192450	No
NW_005179039.1	Cys	UGU/ACA	No	156580-156655	Yes
NW_005179041.1	Ala	GCG/CGC	Yes	154828-154939	No
NW_005179044.1	Trp	UGG/CCA	n/a	22278-22196	No
NW_005179046.1	Asp	GAC/GTC	Yes	450323-450405	No
NW_005179055.1	Tyr	UAC/GTA	Yes	199187-199084	No
NW_005179057.1	Cys	UGC/GCA	Yes	725654-725572	No
NW_005179070.1	Arg	CGC/GCG	Yes	161969-162088	No
NW_005179070.1	Arg	CGC/GCG	Yes	172252-172371	No
NW_005179077.1	Arg	AGA/TCT	No	147779-147707	No
NW_005179082.1	Gln	CAG/CTG	Yes	113343-113415	No
NW_005179091.1	Undet	/NNN	n/a	81619-81738	Yes
NW_005179100.1	Arg	AGG/CCT	No	104462-104379	No
NW_005179100.1	Pro	CCU/AGG	No	72430-72501	No
NW_005179101.1	Glu	GAG/CTC	Yes	556392-556321	No
NW_005179115.1	Ser	AGC/GCT	Yes	68462-68553	No
NW_005179128.1	iMet	AUG/CAT	n/a	20948-20876	No
NW_005179128.1	Leu	CUU/AAG	No	14665-14586	No
NW_005179132.1	Ile	AUU/AAT	No	13340-13267	No
NW_005179133.1	Thr	ACU/AGT	No	72230-72302	No
NW_005179143.1	Cys	UGC/GCA	Yes	17177-17260	No
NW_005179143.1	Cys	UGC/GCA	Yes	44075-44158	No
NW_005179145.1	Gln	CAA/TTG	No	25877-25805	No
NW_005179151.1	His	CAC/GTG	Yes	527423-527494	No
NW_005179158.1	Ala	GCU/AGC	No	941856-941784	No
NW_005179158.1	Glu	GAG/CTC	Yes	124789-124860	No
NW_005179158.1	Ile	AUA/TAT	No	929467-929351	No
NW_005179159.1	Phe	UUC/GAA	Yes	58300-58228	No
NW_005179163.1	Leu	UUG/CAA	No	59110-59223	No
NW_005179165.1	Gly	GGC/GCC	Yes	51738-51668	No
NW_005179169.1	Thr	ACG/CGT	Yes	184904-184831	No
NW_005179173.1	Arg	CGU/ACG	No	19804-19889	No
NW_005179173.1	Glu	GAA/TTC	No	89200-89271	No
NW_005179173.1	Leu	CUA/TAG	No	84341-84260	No
NW_005179173.1	Tyr	UAC/GTA	Yes	76970-76871	No
NW_005179194.1	Arg	CGC/GCG	Yes	216901-216782	No
NW_005179195.1	Pro	CCA/TGG	No	72677-72594	No
NW_005179204.1	Undet	/NNN	n/a	58825-58944	No
NW_005179205.1	Lys	AAA/TTT	No	69301-69183	Yes
NW_005179216.1	iMet	AUG/CAT	n/a	50597-50669	No
NW_005179219.1	Ser	UCU/AGA	No	901-982	No
NW_005179233.1	Asn	AAC/GTT	Yes	82433-82360	No
NW_005179241.1	Arg	CGG/CCG	No	244644-244572	No
NW_005179245.1	Cys	UGC/GCA	Yes	64027-64110	No
NW_005179249.1	Undet	/NNN	n/a	110519-110591	Yes
NW_005179249.1	Undet	/NNN	n/a	731794-731873	Yes
NW_005179249.1	Val	GUU/AAC	No	544901-544828	No
NW_005179254.1	Ala	GCG/CGC	Yes	10596-10492	No
NW_005179263.1	Arg	CGC/GCG	Yes	57624-57743	Yes
NW_005179265.1	Thr	ACU/AGT	No	364412-364484	No
NW_005179278.1	Leu	CUU/AAG	No	38452-38373	No
NW_005179283.1	Thr	ACA/TGT	No	51106-51201	No
NW_005179291.1	Arg	CGC/GCG	Yes	314521-314402	No
NW_005179311.1	Val	GUG/CAC	Yes	9469-9396	No
NW_005179314.1	Gly	GGC/GCC	Yes	9396-9326	No
NW_005179362.1	Gly	GGC/GCC	Yes	2633-2703	No
NW_005179362.1	Val	GUU/AAC	No	27994-27921	No
NW_005179366.1	Phe	UUC/GAA	Yes	14318-14246	No
NW_005179371.1	Asp	GAC/GTC	Yes	11039-10957	No
NW_005179371.1	Pro	CCG/CGG	Yes	9229-9300	No
NW_005179384.1	Gly	GGG/CCC	No	18365-18294	No

## Sheet: GD
S4f. Predicted G. domingensis tRNA genes
Name	tRNA Type	Codon/Anti Codon	Codonw Optimal Codon	Co-ordinates	Putative Pseudogene
VCMS01000028.1	Ala	GCG/CGC	Yes	192846-192918	No
VCMS01000028.1	Ala	GCG/CGC	Yes	205515-205601	No
VCMS01000032.1	Ala	GCU/AGC	No	173777-173849	No
VCMS01000048.1	Ala	GCA/TGC	No	152200-152283	No
VCMS01000134.1	Ala	GCU/AGC	No	41450-41363	No
VCMS01000190.1	Ala	GCU/AGC	No	79570-79648	Yes
VCMS01000190.1	Ala	GCU/AGC	No	80135-80049	No
VCMS01000302.1	Ala	GCA/TGC	No	77036-77107	No
VCMS01000334.1	Ala	GCU/AGC	No	38435-38507	No
VCMS01000006.1	Arg	CGU/ACG	No	256487-256414	No
VCMS01000008.1	Arg	CGU/ACG	No	80663-80736	No
VCMS01000013.1	Arg	AGA/TCT	No	59952-59869	No
VCMS01000014.1	Arg	CGA/TCG	No	319700-319772	No
VCMS01000014.1	Arg	CGA/TCG	No	320004-319932	No
VCMS01000022.1	Arg	AGG/CCT	No	352043-352115	No
VCMS01000079.1	Arg	GCU/ACG	No	76536-76463	No
VCMS01000233.1	Arg	CGA/TCG	No	125712-125813	No
VCMS01000005.1	Asn	AAC/GTT	Yes	55411-55484	No
VCMS01000032.1	Asn	AAC/GTT	Yes	22170-22243	No
VCMS01000140.1	Asn	AAC/GTT	Yes	199154-199227	No
VCMS01000001.1	Asp	GAC/GTC	Yes	320197-320114	No
VCMS01000030.1	Asp	GAC/GTC	Yes	316675-316757	No
VCMS01000089.1	Asp	GAC/GTC	Yes	214272-214355	No
VCMS01000315.1	Asp	GAC/GTC	Yes	19550-19633	No
VCMS01000022.1	Cys	UGC/GCA	Yes	881130-881201	No
VCMS01000330.1	Cys	UGC/GCA	Yes	33643-33725	No
VCMS01000032.1	Gln	CAG/CTG	Yes	219391-219463	No
VCMS01000055.1	Gln	CAA/TTG	No	103796-103868	No
VCMS01000055.1	Gln	CAG/CTG	Yes	99578-99506	No
VCMS01000016.1	Glu	GAA/TTC	No	151105-151177	No
VCMS01000025.1	Glu	GAG/CTC	Yes	135762-135833	No
VCMS01000065.1	Glu	GAG/CTC	Yes	81340-81269	No
VCMS01000093.1	Glu	GAG/CTC	Yes	114591-114520	No
VCMS01000167.1	Glu	GAA/TTC	No	88381-88289	No
VCMS01000001.1	Gly	GGC/GCC	Yes	416094-416164	No
VCMS01000022.1	Gly	GGC/GCC	Yes	582590-582520	No
VCMS01000023.1	Gly	GGC/GCC	Yes	167138-167068	No
VCMS01000024.1	Gly	GGC/GCC	Yes	56905-56975	No
VCMS01000208.1	Gly	GGG/CCC	No	24868-24797	No
VCMS01000021.1	His	CAU/ATG	No	231106-231188	Yes
VCMS01000028.1	His	CAC/GTG	Yes	222986-222915	No
VCMS01000075.1	His	CAC/ATG	Yes	117598-117680	Yes
VCMS01000143.1	His	CAC/ATG	Yes	99121-99039	Yes
VCMS01000165.1	His	CAC/GTG	Yes	13570-13641	No
VCMS01000001.1	Ile	ATA/TAT	No	314462-314368	No
VCMS01000006.1	Ile	AUU/AAT	No	418701-418774	No
VCMS01000009.1	Ile	AUU/AAT	No	228691-228764	No
VCMS01000025.1	Ile	AUU/AAT	No	66173-66100	No
VCMS01000025.1	iMet	AUG/CAT	n/a	224237-224309	No
VCMS01000087.1	iMet	AUG/CAT	n/a	70850-70922	No
VCMS01000099.1	iMet	AUG/CAT	n/a	44506-44578	No
VCMS01000242.1	iMet	AUG/CAT	n/a	40643-40571	No
VCMS01000001.1	Leu	UUA/TAA	No	77238-77138	No
VCMS01000005.1	Leu	CUU/AAG	No	184942-184863	No
VCMS01000006.1	Leu	CUA/TAG	No	95703-95623	No
VCMS01000120.1	Leu	CUU/AAG	No	152549-152470	No
VCMS01000146.1	Leu	CUU/AAG	No	37606-37527	No
VCMS01000227.1	Leu	UUG/CAA	No	51445-51542	No
VCMS01000002.1	Lys	AAG/CTT	Yes	229312-229384	No
VCMS01000022.1	Lys	AAG/CTT	Yes	459081-459009	No
VCMS01000040.1	Lys	AAG/CTT	Yes	167776-167704	No
VCMS01000047.1	Lys	AAA/TTT	No	85301-85386	No
VCMS01000107.1	Lys	AAG/CTT	Yes	226797-226725	No
VCMS01000166.1	Lys	AAA/TTT	No	23837-23750	No
VCMS01000128.1	Met	AUG/CAT	n/a	181634-181727	Yes
VCMS01000178.1	Met	AUG/CAT	n/a	30674-30589	No
VCMS01000014.1	Phe	UUC/GAA	Yes	154647-154719	No
VCMS01000028.1	Phe	UUC/GAA	Yes	185581-185509	No
VCMS01000077.1	Phe	UUC/GAA	Yes	57651-57579	No
VCMS01000022.1	Pro	CCU/AGG	No	330376-330305	No
VCMS01000044.1	Pro	CCG/CGG	Yes	95281-95210	No
VCMS01000089.1	Pro	CCG/CGG	Yes	207807-207878	No
VCMS01000089.1	Pro	CCG/CGG	Yes	208727-208656	No
VCMS01000089.1	Pro	CCG/CGG	Yes	206952-206881	No
VCMS01000142.1	Pro	CCA/TGG	No	97861-97790	No
VCMS01000154.1	Pro	CCU/AGG	No	221996-221925	No
VCMS01000154.1	Pro	CCA/TGG	No	193556-193485	No
VCMS01000017.1	Ser	UCG/CGA	Yes	486710-486606	No
VCMS01000017.1	Ser	AGC/GCT	Yes	339092-339012	No
VCMS01000025.1	Ser	UCU/AGA	No	627963-627882	No
VCMS01000064.1	Ser	AGC/GCT	Yes	65570-65490	No
VCMS01000091.1	Ser	UCA/TGA	No	228606-228513	No
VCMS01000154.1	Ser	UCU/AGA	No	219050-218969	No
VCMS01000198.1	Ser	UCU/AGA	No	144984-144903	No
VCMS01000407.1	Sup	UGA/TCA	n/a	51807-51880	No
VCMS01000009.1	Thr	ACA/TGT	No	171718-171646	No
VCMS01000019.1	Thr	ACG/CGT	Yes	97710-97783	No
VCMS01000142.1	Thr	ACG/CGT	Yes	90668-90741	No
VCMS01000154.1	Thr	ACG/AGT	Yes	204695-204767	No
VCMS01000169.1	Thr	ACG/AGT	Yes	55754-55682	No
VCMS01000369.1	Thr	ACG/AGT	Yes	24363-24435	No
VCMS01000370.1	Thr	ACG/AGT	Yes	131520-131448	No
VCMS01000001.1	Trp	UGG/CCA	n/a	277428-277357	No
VCMS01000269.1	Trp	UGG/CCA	n/a	57364-57293	No
VCMS01000003.1	Tyr	UAC/GTA	Yes	502295-502198	No
VCMS01000006.1	Tyr	UAC/GTA	Yes	133203-133299	No
VCMS01000016.1	Tyr	UAC/GTA	Yes	117339-117424	No
VCMS01000006.1	Val	GUU/AAC	No	196569-196642	No
VCMS01000012.1	Val	GUA/TAC	No	208394-208489	No
VCMS01000044.1	Val	GUG/CAC	Yes	191902-191975	No
VCMS01000054.1	Val	GUU/AAC	No	198451-198378	No
VCMS01000154.1	Val	GUU/AAC	No	188288-188361	No
VCMS01000258.1	Val	GUG/CAC	Yes	57865-57792	No

## Sheet: GC
S4g. Predicted G. chorda tRNA genes
Name	tRNA Type	Codon/Codonw Optimal Codon	Codonw Optimal Codon	Co-ordinates	Putative Pseudogene
NBIV01000006.1	Ala	GCU/AGC	No	444875-444803	No
NBIV01000006.1	Ala	GCU/AGC	No	393757-393670	No
NBIV01000024.1	Ala	GCU/AGC	No	49416-49488	No
NBIV01000132.1	Ala	GCU/AGC	No	46949-47036	No
NBIV01000141.1	Ala	GCA/TGC	No	171958-172042	No
NBIV01000156.1	Ala	GCA/TGC	No	164841-164912	No
NBIV01000260.1	Ala	GCG/CGC	Yes	48128-48232	No
NBIV01000260.1	Ala	GCG/CGC	Yes	85607-85711	No
NBIV01000285.1	Ala	GCU/AGC	No	86575-86644	Yes
NBIV01000012.1	Arg	AGG/CCT	No	468223-468295	No
NBIV01000018.1	Arg	CGU/ACG	No	427567-427640	No
NBIV01000020.1	Arg	AGA/TCT	No	365906-365978	No
NBIV01000054.1	Arg	CGG/CCG	No	271375-271271	No
NBIV01000135.1	Arg	CGU/ACG	No	88147-88220	No
NBIV01000158.1	Arg	CGA/TCG	No	97432-97504	No
NBIV01000158.1	Arg	CGA/TCG	No	98364-98436	No
NBIV01000292.1	Arg	CGU/ACG	No	76220-76147	No
NBIV01000054.1	Asn	AAC/GTT	Yes	186540-186613	No
NBIV01000107.1	Asn	AAC/GTT	Yes	245400-245473	No
NBIV01000132.1	Asn	AAC/GTT	Yes	138087-138160	No
NBIV01001185.1	Asn	AAC/GTT	Yes	5865-5793	No
NBIV01000011.1	Asp	GAC/GTC	Yes	580303-580386	No
NBIV01000029.1	Asp	GAC/GTC	Yes	93727-93645	No
NBIV01000141.1	Asp	GAC/GTC	Yes	154259-154342	No
NBIV01000234.1	Asp	GAC/GTC	Yes	18540-18457	No
NBIV01000005.1	Cys	UGC/GCA	Yes	83907-83823	No
NBIV01000019.1	Cys	UGC/GCA	Yes	33892-33963	No
NBIV01000026.1	Cys	UGC/GCA	Yes	284308-284237	No
NBIV01000004.1	Gln	CAA/TTG	No	70997-71069	No
NBIV01000004.1	Gln	CAA/TTG	No	71302-71374	No
NBIV01000004.1	Gln	CAG/CTG	Yes	66608-66536	No
NBIV01000006.1	Gln	CAG/CTG	Yes	265200-265272	No
NBIV01000001.1	Glu	GAG/CTC	Yes	1291351-1291280	No
NBIV01000011.1	Glu	GAG/CTC	Yes	361274-361203	No
NBIV01000081.1	Glu	GAG/CTC	Yes	203662-203591	No
NBIV01000119.1	Glu	GAA/TTC	No	131255-131183	No
NBIV01000131.1	Glu	GAA/TTC	No	16042-16126	No
NBIV01000012.1	Gly	GGC/GCC	Yes	22804-22734	No
NBIV01000054.1	Gly	GGC/GCC	Yes	113774-113844	No
NBIV01000055.1	Gly	GGC/GCC	Yes	139455-139525	No
NBIV01000138.1	Gly	GGG/CCC	No	117160-117089	No
NBIV01000200.1	Gly	GGC/GCC	Yes	99620-99550	No
NBIV01000133.1	His	CAC/GTG	Yes	144558-144487	No
NBIV01000289.1	His	CAC/GTG	Yes	4739-4669	No
NBIV01000022.1	Ile	AUA/TAT	No	359117-359212	No
NBIV01000101.1	Ile	AUU/AAT	No	216108-216181	No
NBIV01000198.1	Ile	AUU/AAT	No	23359-23286	No
NBIV01000284.1	Ile	AUU/AAT	No	38751-38824	No
NBIV01000001.1	iMet	AUG/CAT	n/a	1200735-1200663	No
NBIV01000010.1	iMet	AUG/CAT	n/a	413983-413911	No
NBIV01000041.1	iMet	AUG/CAT	n/a	311629-311701	No
NBIV01000234.1	iMet	AUG/CAT	n/a	44644-44572	No
NBIV01000001.1	Leu	CUU/AAG	No	1079838-1079917	No
NBIV01000006.1	Leu	UUG/CAA	No	345367-345260	No
NBIV01000033.1	Leu	UUA/TAA	No	116636-116538	No
NBIV01000065.1	Leu	UUG/CAA	No	46906-47004	No
NBIV01000117.1	Leu	CUA/TAG	No	85687-85607	No
NBIV01000166.1	Leu	CUU/AAG	No	78984-78905	No
NBIV01000233.1	Leu	CUU/AAG	No	52358-52437	No
NBIV01000012.1	Lys	AAG/CTT	No	322240-322312	No
NBIV01000013.1	Lys	AAA/TTT	No	414078-413992	No
NBIV01000041.1	Lys	AAA/TTT	No	148735-148648	No
NBIV01000079.1	Lys	AAG/CTT	Yes	22257-22329	No
NBIV01000183.1	Lys	AAG/CTT	Yes	153461-153533	No
NBIV01000030.1	Met	AUG/CAT	n/a	128629-128727	Yes
NBIV01000124.1	Met	AUG/CAT	n/a	107890-107990	No
NBIV01000056.1	Phe	UUC/GAA	Yes	101175-101103	No
NBIV01000174.1	Phe	UUC/GAA	Yes	140509-140437	No
NBIV01000003.1	Pro	CCA/TGG	No	73453-73524	No
NBIV01000012.1	Pro	CCU/AGG	No	442210-442139	No
NBIV01000037.1	Pro	CCG/CGG	Yes	323759-323688	No
NBIV01000088.1	Pro	CCA/TGG	No	11156-11227	No
NBIV01000141.1	Pro	CCG/CGG	Yes	153796-153867	No
NBIV01000147.1	Pro	CCU/AGG	No	148428-148357	No
NBIV01000001.1	Ser	UCA/TGA	No	1007238-1007132	No
NBIV01000013.1	Ser	UCG/CGA	Yes	232464-232365	No
NBIV01000013.1	Ser	AGC/GCT	No	28855-28775	No
NBIV01000018.1	Ser	AGC/GCT	No	294398-294478	No
NBIV01000028.1	Ser	UCG/CGA	Yes	142011-142107	No
NBIV01000031.1	Ser	UCU/AGA	No	66992-67073	No
NBIV01000054.1	Ser	UCU/AGA	No	235802-235721	No
NBIV01000171.1	Ser	UCU/AGA	No	61201-61120	No
NBIV01000002.1	Thr	ACU/AGT	No	407470-407398	No
NBIV01000003.1	Thr	ACU/AGT	No	71971-72043	No
NBIV01000003.1	Thr	ACU/AGT	No	70954-70882	No
NBIV01000021.1	Thr	ACG/CGT	No	262514-262441	No
NBIV01000088.1	Thr	ACG/CGT	No	17509-17436	No
NBIV01000145.1	Thr	ACA/TGT	No	23151-23223	No
NBIV01000188.1	Thr	ACU/AGT	No	13382-13310	No
NBIV01000022.1	Trp	UGG/CCA	n/a	465969-465898	No
NBIV01000030.1	Trp	UGG/CCA	n/a	352586-352657	No
NBIV01000117.1	Tyr	UAC/GTA	Yes	81293-81389	No
NBIV01000119.1	Tyr	UAC/GTA	Yes	41253-41338	No
NBIV01000506.1	Tyr	UAC/GTA	Yes	6196-6294	No
NBIV01000003.1	Val	GUU/AAC	No	227996-228069	No
NBIV01000030.1	Val	GUG/CAC	Yes	126437-126498	Yes
NBIV01000037.1	Val	GUG/CAC	Yes	13706-13779	No
NBIV01000135.1	Val	GUU/AAC	No	158548-158475	No
NBIV01000209.1	Val	GUU/AAC	No	128923-128850	No
NBIV01000227.1	Val	GUA/TAC	No	74979-74888	No

## Sheet: PU
S4h. Predicted P. umbilicalis tRNA genes
Name	tRNA Type	Codon/Anti Codon	Codonw Optimal Codon	Co-ordinates	Putative Pseudogene
KV918788.1	Ala	GCU/AGC	No	205640-205556	No
KV918813.1	Ala	GCA/TGC	No	242071-242142	No
KV918834.1	Ala	GCU/AGC	No	121427-121524	No
KV918834.1	Ala	GCU/AGC	No	136650-136750	No
KV918834.1	Ala	GCU/AGC	No	117682-117581	No
KV918919.1	Ala	GCG/CGC	Yes	71045-71159	No
KV918923.1	Ala	GCU/AGC	No	165730-165815	No
KV918923.1	Ala	GCU/AGC	No	163243-163158	No
KV919008.1	Ala	GCU/AGC	No	10258-10343	No
KV919008.1	Ala	GCU/AGC	No	18726-18811	No
KV919016.1	Ala	GCU/AGC	No	93325-93224	No
KV919155.1	Ala	GCG/CGC	Yes	26668-26558	No
KV920777.1	Ala	GCA/TGC	No	985-913	No
KV918793.1	Arg	CGA/TCG	No	308122-308213	No
KV918803.1	Arg	CGU/ACG	No	311605-311712	No
KV918830.1	Arg	AGA/TCT	No	129988-129906	Yes
KV918931.1	Arg	CGU/ACG	No	74522-74621	No
KV919009.1	Arg	CGA/TCG	No	112126-112041	No
KV919037.1	Arg	AGA/TCT	No	53057-53212	Yes
KV919235.1	Arg	CGU/ACG	No	6375-6482	No
KV919242.1	Arg	CGG/CCG	Yes	3181-3086	No
KV919125.1	Asn	AAC/GTT	Yes	16565-16654	No
KV919192.1	Asn	AAC/GTT	Yes	10360-10452	No
KV918784.1	Asp	GAC/GTC	Yes	279890-279804	No
KV918784.1	Asp	GAC/GTC	Yes	274641-274557	No
KV918784.1	Asp	GAC/GTC	Yes	261357-261274	No
KV918796.1	Asp	GAC/GTC	Yes	24006-23922	No
KV918796.1	Asp	GAC/GTC	Yes	8316-8234	No
KV918796.1	Asp	GAC/GTC	Yes	195-113	No
KV918897.1	Asp	GAC/GTC	Yes	5141-5059	No
KV918939.1	Asp	GAC/GTC	Yes	150442-150541	No
KV918948.1	Asp	GAC/GTC	Yes	131709-131808	No
KV919031.1	Asp	GAC/GTC	Yes	5785-5882	Yes
KV919031.1	Asp	GAC/GTC	Yes	11980-12062	No
KV919031.1	Asp	GAC/GTC	Yes	21697-21791	No
KV919094.1	Asp	GAC/GTC	Yes	45381-45282	No
KV919154.1	Asp	GAC/GTC	Yes	36445-36361	No
KV919154.1	Asp	GAC/GTC	Yes	28563-28481	No
KV919154.1	Asp	GAC/GTC	Yes	20355-20273	No
KV919154.1	Asp	GAC/GTC	Yes	6149-6077	Yes
KV919198.1	Asp	GAC/GTC	Yes	27452-27368	No
KV919251.1	Asp	GAC/GTC	Yes	16852-16950	No
KV919388.1	Asp	GAC/GTC	Yes	13585-13662	No
KV918786.1	Cys	UGC/GCA	Yes	301397-301486	Yes
KV918786.1	Cys	UGC/GCA	Yes	306381-306471	Yes
KV918786.1	Cys	UGC/GCA	Yes	320760-320850	Yes
KV918907.1	Cys	UGU/ACA	No	178202-178100	No
KV919169.1	Cys	UGC/GCA	Yes	19569-19648	Yes
KV919341.1	Cys	UGC/GCA	Yes	18600-18481	No
KV918824.1	Gln	CAG/CTG	Yes	49917-50019	No
KV918840.1	Gln	CAG/CTG	Yes	64878-64982	No
KV918770.1	Glu	GAA/TTC	No	363827-363757	No
KV918791.1	Glu	GAA/TTC	No	340779-340688	Yes
KV918846.1	Glu	GAG/CTC	Yes	10378-10449	No
KV918846.1	Glu	GAG/CTC	Yes	17035-17106	No
KV918862.1	Glu	GAG/CTC	Yes	73028-73099	No
KV919208.1	Glu	GAG/CTC	Yes	9889-9970	No
KV919208.1	Glu	GAG/CTC	Yes	15931-16026	No
KV919370.1	Glu	GAA/TTC	No	12053-12160	Yes
KV920114.1	Glu	GAG/CTC	Yes	759-855	No
KV918777.1	Gly	GGC/GCC	Yes	361752-361835	No
KV918777.1	Gly	GGC/GCC	Yes	357417-357334	No
KV918777.1	Gly	GGC/CCC	Yes	27730-27659	No
KV918780.1	Gly	GGC/GCC	Yes	400584-400667	No
KV918787.1	Gly	GGC/GCC	Yes	230342-230424	No
KV918787.1	Gly	GGC/GCC	Yes	239403-239484	No
KV918787.1	Gly	GGC/GCC	Yes	240982-241063	No
KV918787.1	Gly	GGC/GCC	Yes	238260-238178	No
KV918787.1	Gly	GGC/GCC	Yes	229199-229118	No
KV918787.1	Gly	GGC/GCC	Yes	227620-227539	No
KV918810.1	Gly	GGU/ACC	No	116208-116326	No
KV918871.1	Gly	GGA/TCC	No	94349-94250	No
KV918970.1	Gly	GGG/CCC	Yes	79390-79319	No
KV918970.1	Gly	GGG/CCC	Yes	71440-71370	No
KV918970.1	Gly	GGG/CCC	Yes	63507-63437	No
KV919049.1	Gly	GGC/GCC	Yes	90871-90952	No
KV919167.1	Gly	GGC/GCC	Yes	10789-10859	No
KV919241.1	Gly	GGG/CCC	Yes	28097-28168	No
KV919241.1	Gly	GGG/CCC	Yes	35983-36053	No
KV919356.1	Gly	GGG/CCC	Yes	12084-12014	No
KV919356.1	Gly	GGG/CCC	Yes	4133-4063	No
KV918817.1	Ile	AUU/AAT	No	21422-21496	No
KV918817.1	Ile	AUU/AAT	No	29703-29777	No
KV918817.1	Ile	AUU/AAT	No	37946-38020	No
KV918817.1	Ile	AUU/AAT	No	46220-46294	No
KV918817.1	Ile	AUU/AAT	No	70546-70637	No
KV918817.1	Ile	AUU/AAT	No	78705-78780	No
KV918882.1	Ile	AUU/AAT	No	150412-150306	Yes
KV918929.1	Ile	AUU/AAT	No	150418-150524	Yes
KV919013.1	Ile	AUC/GAT	Yes	68198-68325	No
KV919267.1	Ile	AUU/AAT	No	1500-1427	No
KV919648.1	Ile	AUA/TAT	No	1611-1510	No
KV920777.1	Ile	AUC/GAT	Yes	1062-989	No
KV918810.1	iMet	AUG/CAT	n/a	291803-291886	No
KV918810.1	iMet	AUG/CAT	n/a	314381-314464	No
KV918940.1	iMet	AUG/CAT	n/a	93646-93575	No
KV919059.1	iMet	AUG/CAT	n/a	58574-58491	No
KV919248.1	iMet	AUG/CAT	n/a	16528-16445	No
KV918762.1	Leu	UUG/CAA	No	663718-663619	No
KV918764.1	Leu	CUU/AAG	No	279165-279070	No
KV918764.1	Leu	CUU/AAG	No	250646-250551	No
KV918764.1	Leu	CUU/AAG	No	226817-226722	No
KV918794.1	Leu	CUU/AAG	No	390799-390894	No
KV918824.1	Leu	CUA/TAG	No	270529-270434	No
KV918833.1	Leu	UUG/CAA	No	177868-177769	No
KV918843.1	Leu	CUU/AAG	No	25316-25414	No
KV918853.1	Leu	CUU/AAG	No	198736-198644	No
KV918882.1	Leu	UUA/TAA	No	155381-155265	No
KV918897.1	Leu	CUG/CAG	Yes	31664-31746	No
KV919110.1	Leu	CUG/CAG	Yes	22330-22413	No
KV919110.1	Leu	CUG/CAG	Yes	15112-15029	No
KV919142.1	Leu	CUG/CAG	Yes	51940-51843	No
KV919142.1	Leu	CUG/CAG	Yes	45720-45623	No
KV919253.1	Leu	UUG/CAA	No	31786-31687	Yes
KV919315.1	Leu	CUU/AAG	No	11392-11300	No
KV918845.1	Lys	AAG/CTT	Yes	307-188	No
KV918923.1	Lys	AAG/CTT	Yes	96454-96367	No
KV918976.1	Lys	AAG/CTT	Yes	98879-98951	No
KV918976.1	Lys	AAG/CTT	Yes	120519-120591	No
KV919110.1	Lys	AAG/CTT	Yes	12634-12758	No
KV919110.1	Lys	AAG/CTT	Yes	24809-24685	No
KV919184.1	Lys	AAA/TTT	No	4301-4195	No
KV919185.1	Lys	AAG/CTT	Yes	47804-47876	No
KV919185.1	Lys	AAG/CTT	Yes	49745-49817	Yes
KV919433.1	Lys	AAG/CTT	Yes	8573-8501	Yes
KV919433.1	Lys	AAG/CTT	Yes	705-632	No
KV918763.1	Met	AUG/CAT	n/a	294950-294850	No
KV918763.1	Met	AUG/CAT	n/a	234154-234080	Yes
KV918820.1	Met	AUG/CAT	n/a	46619-46546	No
KV918901.1	Met	AUG/CAT	n/a	112957-113204	No
KV918901.1	Met	AUG/CAT	n/a	114010-114084	Yes
KV918956.1	Met	AUG/CAT	n/a	48038-47939	No
KV919155.1	Met	AUG/CAT	n/a	45363-45265	No
KV918839.1	Phe	UUC/GAA	No	2345-2255	No
KV918880.1	Phe	UUC/GAA	No	64343-64439	No
KV918880.1	Phe	UUC/GAA	No	58338-58246	No
KV918781.1	Pro	CCU/AGG	No	65427-65356	No
KV918785.1	Pro	CCG/CGG	Yes	280840-280769	No
KV918810.1	Pro	CCG/CGG	Yes	108375-108304	No
KV918911.1	Pro	CCU/AGG	No	107843-107914	No
KV918911.1	Pro	CCU/AGG	No	117141-117212	No
KV918956.1	Pro	CCG/CGG	Yes	62514-62430	No
KV919045.1	Pro	CCG/CGG	Yes	63930-64001	No
KV919130.1	Pro	CCU/AGG	No	63926-63855	No
KV919258.1	Pro	CCU/AGG	No	11278-11364	No
KV919307.1	Pro	CCA/TGG	No	20533-20462	No
KV919307.1	Pro	CCA/TGG	No	19573-19502	No
KV918813.1	Ser	UCG/CGA	Yes	30058-30162	No
KV918820.1	Ser	UCG/CGA	Yes	296424-296322	No
KV918835.1	Ser	UCA/TGA	No	71019-70904	Yes
KV918875.1	Ser	AGC/GCT	No	69367-69279	No
KV918901.1	Ser	UCG/CGA	Yes	9447-9548	No
KV918932.1	Ser	UCG/CGA	Yes	54155-54062	No
KV918774.1	Thr	ACG/CGT	Yes	353878-353949	No
KV918790.1	Thr	ACG/CGT	Yes	414539-414454	No
KV918822.1	Thr	ACG/CGT	Yes	243047-242974	No
KV918828.1	Thr	ACU/AGT	No	58793-58888	No
KV918828.1	Thr	ACU/AGT	No	73714-73619	No
KV918835.1	Thr	ACG/CGT	Yes	238636-238710	No
KV918837.1	Thr	ACG/CGT	Yes	242277-242204	Yes
KV918857.1	Thr	ACA/TGT	No	12506-12419	No
KV918947.1	Thr	ACG/CGT	Yes	96410-96497	No
KV918956.1	Thr	ACU/AGT	No	135483-135362	No
KV919180.1	Thr	ACG/CGT	Yes	31729-31640	No
KV919219.1	Thr	ACG/CGT	Yes	20238-20312	No
KV918907.1	Trp	UGG/CCA	n/a	46242-46337	No
KV918907.1	Trp	UGG/CCA	n/a	46550-46645	No
KV919080.1	Trp	UGG/CCA	n/a	9450-9545	No
KV918786.1	Tyr	UAC/GTA	Yes	438672-438798	No
KV918834.1	Tyr	UAC/GTA	Yes	91841-91966	No
KV919032.1	Tyr	UAC/GTA	Yes	42312-42432	No
KV919068.1	Tyr	UAC/GTA	Yes	9017-8906	No
KV918775.1	Undet	/NNN	n/a	76327-76246	No
KV918764.1	Val	GUG/CAC	Yes	227148-227243	No
KV918764.1	Val	GUG/CAC	Yes	250977-251072	No
KV918794.1	Val	GUG/CAC	Yes	390469-390374	No
KV918807.1	Val	GUG/CAC	Yes	61453-61541	No
KV918916.1	Val	GUU/AAC	No	23547-23620	No
KV918920.1	Val	GUU/AAC	No	63508-63435	No
KV918996.1	Val	GUG/CAC	Yes	1171-1081	No
KV919048.1	Val	GUG/CAC	Yes	57740-57838	No
KV919068.1	Val	GUU/AAC	No	7919-7846	No
KV919109.1	Val	GUG/CAC	Yes	31557-31646	No
KV919169.1	Val	GUA/TAC	No	25966-26040	Yes
KV919275.1	Val	GUU/AAC	No	18085-18158	No
KV919275.1	Val	GUU/AAC	No	21253-21180	No
