# Supplementary material for: Codon usage pattern of the ancestor of green plants revealed through Rhodophyta
Source: BMC Genomics. 2023 Sep 11;24:538. doi: 10.1186/s12864-023-09586-w (PMC10496412; doi:10.1186/s12864-023-09586-w)
Supplement: Supplementary file 5 — Additional file 5: Supplementary Table S5. The optimal codon which lack perfectly matching complementary tRNA genes in multicellular red algae. [file 12864_2023_9586_MOESM5_ESM.xlsx]

## Sheet: S5
Table S5. The optimal codon which lack perfectly matching complementary tRNA genes in multicellular red algae.
Amino Acid	C . crispus	G. domingensis	G. chorda	P. umbilicalis
Ile	AUC	AUC	AUC	AUC
Val	GUC	GUC	GUC	-
Pro	CCC	-	CCC	CCC
Thr	ACC	ACC	ACC	-
Leu	CUC	CUC	CUC	CUC
Ser	-	UCC	UCC	-
Arg	-	CGC	CGC	CGC
Ala	GCC	GCC	GCC	GCC
Gly	-	-	-	GGG
