# Supplementary material for: Codon usage pattern of the ancestor of green plants revealed through Rhodophyta
Source: BMC Genomics. 2023 Sep 11;24:538. doi: 10.1186/s12864-023-09586-w (PMC10496412; doi:10.1186/s12864-023-09586-w)
Supplement: Supplementary file 6 — Additional file 6: Supplementary Table S6. Number of tRNAs and anticodons of different amino acids in the eight red algae (S6a-S6h). [file 12864_2023_9586_MOESM6_ESM.xlsx]

## Sheet: CM
Table S6. Number of tRNAs and anticodons of different amino acids in the eight red algae (S6a-S6h).
S6a. Number of tRNAs and anti-codons of different amino acids in C. merolae
Phe(1)	AAA(0)	GAA(1)
Asn(1)	ATT(0)	GTT(1)
Lys(2)	CTT(1)	TTT(1)
Asp(1)	ATC(0)	GTC(1)
Glu(1)	CTC(0)	TTC(1)
Cys(1)	ACA(0)	GCA(1)
His(1)	ATG(0)	GTG(1)
Tyr(1)	ATA(0)	GTA(1)
Gln(0)	CTG(0)	TTG(0)
Ile(1)	AAT(0)	GAT(1)	CAT(0)	TAT(0)
Ala(2)	AGC(1)	GGC(0)	CGC(0)	TGC(1)
Gly(3)	ACC(0)	GCC(2)	CCC(0)	TCC(1)
Pro(3)	AGG(1)	GGG(0)	CGG(1)	TGG(1)
Thr(1)	AGT(0)	GGT(0)	CGT(0)	TGT(1)
Val(3)	AAC(1)	GAC(0)	CAC(1)	TAC(1)
Ser(3)	AGA(1)	GGA(0)	CGA(1)	TGA(0)	ACT(0)	GCT(1)
Arg(4)	ACG(1)	GCG(0)	CCG(0)	TCG(1)	CCT(1)	TCT(1)
Leu(1)	AAG(1)	GAG(0)	CAG(0)	TAG(0)	CAA(0)	TAA(0)
Met/iMet(2)	CAT(2)
Supres (0)	CTA(0)	TTA(0)	TCA(0)
Trp(1)	CCA(1)
SelCys (1)	TCA(1)

## Sheet: CY
S6b. Number of tRNAs and anti-codons of different amino acids in C. yangmingshanensis.
Phe(1)	AAA(0)	GAA(1)
Asn(1)	ATT(0)	GTT(1)
Lys(2)	CTT(1)	TTT(1)
Asp(1)	ATC(0)	GTC(1)
Glu(1)	CTC(0)	TTC(1)
His(1)	ATG(0)	GTG(1)
Cys(1)	ACA(0)	GCA(1)
Tyr(1)	ATA(0)	GTA(1)
Gln(0)	CTG(0)	TTG(0)
Ile(1)	AAT(0)	GAT(1)	CAT(0)	TAT(0)
Ala(2)	AGC(1)	GGC(0)	CGC(0)	TGC(1)
Gly(2)	ACC(0)	GCC(1)	CCC(0)	TCC(1)
Pro(3)	AGG(1)	GGG(0)	CGG(1)	TGG(1)
Thr(1)	AGT(0)	GGT(0)	CGT(0)	TGT(1)
Val(3)	AAC(1)	GAC(0)	CAC(1)	TAC(1)
Ser(3)	AGA(1)	GGA(0)	CGA(1)	TGA(0)	ACT(0)	GCT(1)
Arg(2)	ACG(1)	GCG(0)	CCG(0)	TCG(1)	CCT(0)	TCT(0)
Leu(1)	AAG(1)	GAG(0)	CAG(0)	TAG(0)	CAA(0)	TAA(0)
Met(1)	CAT(1)
Supres(0)	CTA(0)	TTA(0)	TCA(0)
Trp(1)	CCA(1)
SelCys(1)	TCA(1)

## Sheet: PP
S6c. Number of tRNAs and anti-codons of different amino acids in P. purpureum.
Phe(1)	AAA(0)	GAA(1)
Asn(0)	ATT(0)	GTT(0)
Lys(3)	CTT(1)	TTT(2)
Asp(0)	ATC(0)	GTC(0)
Glu(1)	CTC(1)	TTC(0)
His(0)	ATG(0)	GTG(0)
Cys(0)	ACA(0)	GCA(0)
Tyr(1)	ATA(0)	GTA(1)
Gln(1)	CTG(1)	TTG(0)
Ile(1)	AAT(1)	GAT(0)	CAT(0)	TAT(0)
Ala(2)	AGC(1)	GGC(0)	CGC(1)	TGC(0)
Gly(2)	ACC(0)	GCC(0)	CCC(1)	TCC(1)
Pro(3)	AGG(0)	GGG(1)	CGG(0)	TGG(2)
Thr(0)	AGT(0)	GGT(0)	CGT(0)	TGT(0)
Val(2)	AAC(0)	GAC(0)	CAC(1)	TAC(1)
Ser(3)	AGA(0)	GGA(0)	CGA(1)	TGA(1)	ACT(0)	GCT(1)
Arg(4)	ACG(1)	GCG(0)	CCG(0)	TCG(1)	CCT(1)	TCT(1)
Leu(2)	AAG(0)	GAG(0)	CAG(0)	TAG(0)	CAA(1)	TAA(1)
Met(1)	CAT(1)
Supres(0)	CTA(0)	TTA(0)	TCA(0)
Trp(0)	CCA(0)
SelCys(1)	TCA(1)

## Sheet: GS
S6d. Number of tRNAs and anti-codons of different amino acids in G. sulphuraria.
Phe(2)	AAA(0)	GAA(2)
Asn(3)	ATT(0)	GTT(3)
Lys(4)	CTT(1)	TTT(3)
Asp(2)	ATC(0)	GTC(2)
Glu(3)	CTC(1)	TTC(2)
His(2)	ATG(0)	GTG(2)
Cys(2)	ACA(0)	GCA(2)
Tyr(2)	ATA(0)	GTA(2)
Gln(3)	CTG(1)	TTG(2)
Ile(4)	AAT(2)	GAT(1)	CAT(0)	TAT(1)
Ala(6)	AGC(1)	GGC(1)	CGC(1)	TGC(3)
Gly(5)	ACC(0)	GCC(2)	CCC(1)	TCC(2)
Pro(2)	AGG(0)	GGG(0)	CGG(1)	TGG(1)
Thr(6)	AGT(1)	GGT(1)	CGT(2)	TGT(2)
Val(5)	AAC(2)	GAC(0)	CAC(1)	TAC(2)
Ser(9)	AGA(2)	GGA(1)	CGA(3)	TGA(1)	ACT(0)	GCT(2)
Arg(9)	ACG(2)	GCG(0)	CCG(2)	TCG(1)	CCT(2)	TCT(2)
Leu(9)	AAG(1)	GAG(0)	CAG(2)	TAG(2)	CAA(2)	TAA(2)
Met/iMet(5)	CAT(5)
Supres(0)	CTA(0)	TTA(0)	TCA(0)
Trp(2)	CCA(2)
SelCys(1)	TCA(1)

## Sheet: CC
S6e. Number of tRNAs and anti-codons of different amino acids C . crispus.
Phe(4)	AAA(0)	GAA(4)
Asn(3)	ATT(0)	GTT(3)
Lys(5)	CTT(2)	TTT(3)
Asp(6)	ATC(0)	GTC(6)
Glu(6)	CTC(3)	TTC(3)
His(4)	ATG(0)	GTG(4)
Cys(6)	ACA(1)	GCA(5)
Tyr(3)	ATA(0)	GTA(3)
Gln(3)	CTG(2)	TTG(1)
Ile(4)	AAT(2)	GAT(1)	CAT(0)	TAT(1)
Ala(9)	AGC(5)	GGC(0)	CGC(2)	TGC(2)
Gly(7)	ACC(0)	GCC(6)	CCC(1)	TCC(0)
Pro(5)	AGG(2)	GGG(0)	CGG(2)	TGG(1)
Thr(7)	AGT(3)	GGT(1)	CGT(2)	TGT(1)
Val(7)	AAC(3)	GAC(1)	CAC(2)	TAC(1)
Ser(9)	AGA(2)	GGA(0)	CGA(1)	TGA(2)	ACT(0)	GCT(4)
Arg(14)	ACG(3)	GCG(7)	CCG(1)	TCG(1)	CCT(1)	TCT(1)
Leu(7)	AAG(3)	GAG(0)	CAG(0)	TAG(2)	CAA(1)	TAA(1)
Met/iMet(6)	CAT(6)
Supres(0)	CTA(0)	TTA(0)	TCA(0)
Trp(1)	CCA(1)
SelCys(0)	TCA(0)

## Sheet: GD
S6f. Number of tRNAs and anti-codons of different amino acids G. domingensis.
Phe(3)	AAA(0)	GAA(3)
Asn(3)	ATT(0)	GTT(3)
Lys(6)	CTT(4)	TTT(2)
Asp(4)	ATC(0)	GTC(4)
Glu(5)	CTC(3)	TTC(2)
His(5)	ATG(3)	GTG(2)
Cys(2)	ACA(0)	GCA(2)
Tyr(3)	ATA(0)	GTA(3)
Gln(3)	CTG(2)	TTG(1)
Ile(4)	AAT(3)	GAT(0)	CAT(0)	TAT(1)
Ala(9)	AGC(5)	GGC(0)	CGC(2)	TGC(2)
Gly(5)	ACC(0)	GCC(4)	CCC(1)	TCC(0)
Pro(8)	AGG(2)	GGG(0)	CGG(4)	TGG(2)
Thr(7)	AGT(4)	GGT(0)	CGT(2)	TGT(1)
Val(6)	AAC(3)	GAC(0)	CAC(2)	TAC(1)
Ser(7)	AGA(3)	GGA(0)	CGA(1)	TGA(1)	ACT(0)	GCT(2)
Arg(8)	ACG(3)	GCG(0)	CCG(0)	TCG(3)	CCT(1)	TCT(1)
Leu(6)	AAG(3)	GAG(0)	CAG(0)	TAG(1)	CAA(1)	TAA(1)
Met/iMet(6)	CAT(6)
Supres(1)	CTA(0)	TTA(0)	TCA(1)
Trp(2)	CCA(2)
SelCys(0)	TCA(0)

## Sheet: GC
S6g. Number of tRNAs and anti-codons of different amino acids in G. chorda.
Phe(2)	AAA(0)	GAA(2)
Asn(4)	ATT(0)	GTT(4)
Lys(5)	CTT(3)	TTT(2)
Asp(4)	ATC(0)	GTC(4)
Glu(5)	CTC(3)	TTC(2)
His(2)	ATG(0)	GTG(2)
Cys(3)	ACA(0)	GCA(3)
Tyr(3)	ATA(0)	GTA(3)
Gln(4)	CTG(2)	TTG(2)
Ile(4)	AAT(3)	GAT(0)	CAT(0)	TAT(1)
Ala(9)	AGC(5)	GGC(0)	CGC(2)	TGC(2)
Gly(5)	ACC(0)	GCC(4)	CCC(1)	TCC(0)
Pro(6)	AGG(2)	GGG(0)	CGG(2)	TGG(2)
Thr(7)	AGT(4)	GGT(0)	CGT(2)	TGT(1)
Val(6)	AAC(3)	GAC(0)	CAC(2)	TAC(1)
Ser(8)	AGA(3)	GGA(0)	CGA(2)	TGA(1)	ACT(0)	GCT(2)
Arg(8)	ACG(3)	GCG(0)	CCG(1)	TCG(2)	CCT(1)	TCT(1)
Leu(7)	AAG(3)	GAG(0)	CAG(0)	TAG(1)	CAA(2)	TAA(1)
Met/iMet(6)	CAT(6)
Supres(0)	CTA(0)	TTA(0)	TCA(0)
Trp(2)	CCA(2)
SelCys(0)	TCA(0)

## Sheet: PU
S6b. Number of tRNAs and anti-codons of different amino acids in P. umbilicalis.
Phe(3)	AAA(0)	GAA(3)
Asn(2)	ATT(0)	GTT(2)
Lys(11)	CTT(10)	TTT(1)
Asp(20)	ATC(0)	GTC(20)
Glu(9)	CTC(6)	TTC(3)
His(0)	ATG(0)	GTG(0)
Cys(6)	ACA(1)	GCA(5)
Tyr(4)	ATA(0)	GTA(4)
Gln(2)	CTG(2)	TTG(0)
Ile(12)	AAT(9)	GAT(2)	CAT(0)	TAT(1)
Ala(13)	AGC(9)	GGC(0)	CGC(2)	TGC(2)
Gly(21)	ACC(1)	GCC(11)	CCC(8)	TCC(1)
Pro(11)	AGG(5)	GGG(0)	CGG(4)	TGG(2)
Thr(12)	AGT(3)	GGT(0)	CGT(8)	TGT(1)
Val(13)	AAC(5)	GAC(0)	CAC(7)	TAC(1)
Ser(6)	AGA(0)	GGA(0)	CGA(4)	TGA(1)	ACT(0)	GCT(1)
Arg(8)	ACG(3)	GCG(0)	CCG(1)	TCG(2)	CCT(0)	TCT(2)
Leu(17)	AAG(7)	GAG(0)	CAG(5)	TAG(1)	CAA(3)	TAA(1)
Trp(3)	CCA(3)
Met/iMet(12)	CAT(12)
Supres(0)	CTA(0)	TTA(0)	TCA(0)
SelCys(0)	TCA(0)
