# Supplementary material for: Codon usage pattern of the ancestor of green plants revealed through Rhodophyta
Source: BMC Genomics. 2023 Sep 11;24:538. doi: 10.1186/s12864-023-09586-w (PMC10496412; doi:10.1186/s12864-023-09586-w)
Supplement: Supplementary file 7 — Additional file 7: Supplementary Table S7. Correlation analysis and significance test (t test, double tail) for 12 parameters related to codon usage among eight red algae (S7a-S7h). [file 12864_2023_9586_MOESM7_ESM.xlsx]

## Sheet: CM
Table S7. Correlation analysis and significance test (t test, double tail) for 12 parameters related to codon usage among eight red algae (S7a-S7h).
S7a. Correlation analysis for 12 parameters related to codon usage for C. merolae.
	GC1	GC2	GC12	GC3	GC_total	CAI	CBI	Fop	Nc	L_aa	Gravy	Aromo
GC1	1
GC2	.098**	1
GC12	.702**	.777**	1
GC3	.079**	-.123**	-.038**	1
GC_total	.645**	.598**	.835**	.517**	1
CAI	-0.00942736	-0.0273839	-0.0255523	-0.00594679	-0.0251645	1
CBI	-0.000329117	-0.0204643	-0.0148503	-0.00409795	-0.0149786	.671**	1
Fop	-0.00606453	-0.024908	-0.0216551	-0.00806522	-0.0229931	.745**	.962**	1
Nc	0.0125324	-0.0148143	-0.0026779	0.0145723	0.00573265	-.443**	-.412**	-.408**	1
L_aa	.171**	.128**	.200**	-0.0027441	.170**	-0.01672	-0.0123321	-0.0185379	0.00501433	1
Gravy	-.163**	-.122**	-.191**	.102**	-.107**	0.00359332	0.0180135	0.0126983	0.0182704	0.0159561	1
Aromo	-.474**	-.281**	-.501**	.122**	-.362**	0.012579	0.0122224	0.014581	0.00926436	-.131**	.384**	1
**represents at significance the 0.01 level. * represents at significance the 0.05 level.

## Sheet: CY
S7b. Correlation analysis for 12 parameters related to codon usage for C. yangmingshanensis.
	GC1	GC2	GC12	GC3	GC_total	CAI	CBI	Fop	Nc	L_aa	Gravy	Aromo
GC1	1
GC2	.098**	1
GC12	.692**	.786**	1
GC3	.030*	-.077**	-.037**	1
GC_total	.601**	.619**	.822**	.538**	1
CAI	-0.0196195	-.284**	-.218**	.325**	0.00127843	1
CBI	.066**	-.050**	0.00478884	.402**	.233**	.658**	1
Fop	0.00738126	0.00260947	0.00647622	.377**	.220**	.741**	.959**	1
Nc	-.065**	0.0212711	-0.024946	-.491**	-.301**	-.333**	-.290**	-.280**	1
L_aa	.080**	.045**	.082**	-0.0224279	.057**	-.032*	-.046**	-.049**	.048**	1
Gravy	-.189**	-.113**	-.199**	.100**	-.111**	-0.0126847	.095**	-.060**	-.046**	0.00026783	1
Aromo	-.456**	-.252**	-.466**	.103**	-.335**	.135**	.109**	.069**	-.033*	-.079**	.367**	1
**represents at significance the 0.01 level. * represents at significance the 0.05 level.

## Sheet: PP
S7c. Correlation analysis for 12 parameters related to codon usage for P. purpureum
	GC1	GC2	GC12	GC3	GC_total	CAI	CBI	Fop	Nc	L_aa	Gravy	Aromo
GC1	1
GC2	.224**	1
GC12	.751**	.812**	1
GC3	.087**	-.112**	-.024*	1
GC_total	.614**	.522**	.722**	.675**	1
CAI	.085**	-.255**	-.122**	.494**	.252**	1
CBI	.202**	.102**	.190**	.557**	.526**	.680**	1
Fop	.176**	.144**	.203**	.552**	.532**	.739**	.970**	1
Nc	-.086**	.083**	0.00479432	-.830**	-.571**	-.538**	-.524**	-.530**	1
L_aa	.034**	-0.0187319	0.00770009	-.263**	-.176**	-.093**	-.125**	-.134**	.189**	1
Gravy	-.136**	-.087**	-.140**	.146**	-0.00282496	.076**	.174**	.031**	-.104**	-0.0114558	1
Aromo	-.482**	-.300**	-.492**	.098**	-.295**	.144**	.080**	.042**	-.086**	-0.0151805	.369**	1
**represents at significance the 0.01 level. * represents at significance the 0.05 level.

## Sheet: GS
S7d. Correlation analysis for 12 parameters related to codon usage for G. sulphuraria
	GC1	GC2	GC12	GC3	GC_total	CAI	CBI	Fop	Nc	L_aa	Gravy	Aromo
GC1	1
GC2	.082**	1
GC12	.721**	.749**	1
GC3	0.00146282	-.090**	-.062**	1
GC_total	.604**	.572**	.799**	.551**	1
CAI	.242**	0.00800363	.166**	.183**	.250**	1
CBI	.214**	.046**	.174**	.366**	.366**	.619**	1
Fop	.210**	.097**	.207**	.344**	.380**	.730**	.952**	1
Nc	.110**	-0.0222059	.057**	.616**	.419**	.198**	.389**	.367**	1
L_aa	-0.0176782	-.080**	-.067**	-.160**	-.153**	-.095**	-.160**	-.160**	-.104**	1
Gravy	-.213**	.042**	-.112**	-.103**	-.156**	-.168**	-.059**	-.255**	-.071**	.027*	1
Aromo	-.453**	-.080**	-.357**	0.0193512	-.287**	-.079**	-.175**	-.234**	-0.0142663	-0.0175723	.472**	1
**represents at significance the 0.01 level. * represents at significance the 0.05 level.

## Sheet: CC
S7e. Correlation analysis for 12 parameters related to codon usage for C . crispus.
	GC1	GC2	GC12	GC3	GC_total	CAI	CBI	Fop	Nc	L_aa	Gravy	Aromo
GC1	1
GC2	.114**	1
GC12	.718**	.773**	1
GC3	.330**	.080**	.267**	1
GC_total	.637**	.498**	.755**	.833**	1
CAI	.073**	-.339**	-.191**	.351**	.129**	1
CBI	.224**	.111**	.221**	.573**	.516**	.673**	1
Fop	.178**	.089**	.176**	.558**	.481**	.749**	.974**	1
Nc	-.310**	-.107**	-.272**	-.840**	-.728**	-.353**	-.535**	-.517**	1
L_aa	.056**	-.166**	-.081**	-.178**	-.167**	-0.00115302	-.126**	-.108**	.213**	1
Gravy	-.100**	-.118**	-.146**	.133**	0.00636021	.083**	.151**	.049**	-.124**	-.052**	1
Aromo	-.423**	-.281**	-.467**	.043**	-.239**	.187**	.103**	.097**	-0.0214873	-.071**	.361**	1
**represents at significance the 0.01 level. * represents at significance the 0.05 level.

## Sheet: GD
S7f. Correlation analysis for 12 parameters related to codon usage for G. domingensis.
	GC1	GC2	GC12	GC3	GC_total	CAI	CBI	Fop	Nc	L_aa	Gravy	Aromo
GC1	1
GC2	.730**	1
GC12	.932**	.928**	1
GC3	.547**	.473**	.549**	1
GC_total	.898**	.867**	.949**	.784**	1
CAI	0.00742417	0.00552131	0.00697447	0.00959266	0.00878851	1
CBI	0.0015619	-0.00675693	-0.00272572	-0.00610184	-0.00432448	.547**	1
Fop	0.00101018	-0.00666446	-0.00297779	-0.00663936	-0.00471447	.588**	.981**	1
Nc	-0.00493957	0.0159493	0.00575026	-0.00506681	0.00236195	-.230**	-.535**	-.542**	1
L_aa	0.0130111	0.0144853	0.0147695	0.00602227	0.0132317	-.040**	-.036**	-.051**	.152**	1
Gravy	.023*	0.0171484	.022*	0.0182391	.023*	.080**	-.066**	-.154**	.097**	0.0113978	1
Aromo	0.00325754	0.00895467	0.00651909	0.0123651	0.00949709	.090**	-.340**	-.348**	.365**	.035**	.395**	1
**represents at significance the 0.01 level. * represents at significance the 0.05 level.

## Sheet: GC
S7g. Correlation analysis for 12 parameters related to codon usage for G. chorda.
	GC1	GC2	GC12	GC3	GC_total	CAI	CBI	Fop	Nc	L_aa	Gravy	Aromo
GC1	1
GC2	.319**	1
GC12	.798**	.826**	1
GC3	.304**	.185**	.299**	1
GC_total	.687**	.632**	.811**	.801**	1
CAI	.168**	-.030**	.081**	.430**	.314**	1
CBI	.304**	.239**	.333**	.631**	.596**	.727**	1
Fop	.258**	.238**	.305**	.608**	.564**	.794**	.974**	1
Nc	-.293**	-.169**	-.282**	-.650**	-.576**	-.412**	-.492**	-.483**	1
L_aa	.059**	.054**	.069**	-.107**	-.022*	-.088**	-.061**	-.066**	.147**	1
Gravy	-.058**	-.037**	-.058**	.113**	.033**	0.0189879	.132**	0.00514998	-.081**	-.025*	1
Aromo	-.399**	-.271**	-.410**	.046**	-.229**	.090**	.050**	.030**	.051**	-.036**	.371**	1
**represents at significance the 0.01 level. * represents at significance the 0.05 level.

## Sheet: PU
S7h. Correlation analysis for 12 parameters related to codon usage for P. umbilicalis
	GC1	GC2	GC12	GC3	GC_total	CAI	CBI	Fop	Nc	L_aa	Gravy	Aromo
GC1	1
GC2	.569**	1
GC12	.833**	.929**	1
GC3	.215**	.021*	.111**	1
GC_total	.819**	.832**	.928**	.473**	1
CAI	-.407**	-.694**	-.650**	.021*	-.569**	1
CBI	.222**	.124**	.183**	.179**	.230**	.392**	1
Fop	.171**	.088**	.136**	.204**	.197**	.493**	.961**	1
Nc	-.211**	-.053**	-.130**	-.849**	-.434**	-.032**	-.194**	-.209**	1
L_aa	.135**	-.028**	.042**	.076**	.065**	.093**	.100**	.117**	0.0114632	1
Gravy	-.162**	-.432**	-.364**	.318**	-.204**	.341**	-.097**	-.092**	-.212**	.098**	1
Aromo	-.592**	-.636**	-.695**	.061**	-.593**	.425**	-.039**	-.033**	-.037**	-.056**	.383**	1
**represents at significance the 0.01 level. * represents at significance the 0.05 level.
