# Supplementary material for: Codon usage pattern of the ancestor of green plants revealed through Rhodophyta
Source: BMC Genomics. 2023 Sep 11;24:538. doi: 10.1186/s12864-023-09586-w (PMC10496412; doi:10.1186/s12864-023-09586-w)
Supplement: Supplementary file 8 — Additional file 8: Supplementary Table S8. The average Fop values for the domain and nondomain codons of the three bias gene categories in the eight red algae. [file 12864_2023_9586_MOESM8_ESM.xlsx]

## Sheet: Sheet1
Table S8. The average Fop values for the domain and nondomain codons of the three bias gene categories in the eight red algae.
species	domain codons Fop (±sd)	nondomain codons Fop (±sd)	P value		Number of genes(After filtering)
C. merolae					Total: 3898
High Bias	0.517±0.066	0.484±0.194	0.003	**	186
Mid Bias	0.471±0.050	0.457±0.158	<0.001	***	3557
Low Bias	0.447±0.044	0.434±0.187	0.447	-	155
G. sulphuraria					Total: 4806
High Bias	0.334±0.049	0.333±0.207	0.918	-	217
Mid Bias	0.361±0.050	0.365±0.163	0.011	*	4379
Low Bias	0.395±0.054	0.379±0.185	0.101	-	210
C. yangmingshanensis					Total: 3890
High Bias	0.475±0.074	0.467±0.201	0.443	-	242
Mid Bias	0.448±0.047	0.432±0.158	<0.001	***	3416
Low Bias	0.444±0.046	0.426±0.187	0.064	-	232
C. crispus					Total: 4931
High Bias	0.520±0.073	0.462±0.222	<0.001	***	447
Mid Bias	0.437±0.062	0.422±0.169	<0.001	***	4181
Low Bias	0.414±0.054	0.397±0.176	0.014	*	303
G. chorda					Total: 6629
High Bias	0.502±0.069	0.489±0.198	0.037	*	691
Mid Bias	0.441±0.056	0.433±0.163	<0.001	***	5409
Low Bias	0.430±0.052	0.405±0.170	<0.001	***	529
G. domingensis					Total: 5626
High Bias	0.512±0.077	0.490±0.200	0.037	*	236
Mid Bias	0.432±0.057	0.423±0.164	<0.001	***	4908
Low Bias	0.420±0.051	0.410±0.181	0.086	-	482
P. purpureum					Total: 7088
High Bias	0.529±0.056	0.486±0.220	<0.001	***	352
Mid Bias	0.460±0.055	0.449±0.149	<0.001	***	6516
Low Bias	0.443±0.557	0.443±0.131	0.989	-	220
P. umbilicalis					Total: 5554
High Bias	0.502±0.065	0.454±0.220	<0.001	***	266
Mid Bias	0.493±0.060	0.472±0.164	<0.001	***	5177
Low Bias	0.479±0.058	0.444±0.162	0.003	**	111
Note: The average Fop values for the domain and nondomain codons of the three bias gene categories in the eight red algae. The frequency of optimal codons in the 8 red algae was determined by Codon W. *** represents significance at the 0.001 level (t test, double tail). ** represents significance at the 0.01 level. * represents significance at the 0.05 level. Number of genes(After filtering) repr…
