# Supplementary material for: Codon usage pattern of the ancestor of green plants revealed through Rhodophyta
Source: BMC Genomics. 2023 Sep 11;24:538. doi: 10.1186/s12864-023-09586-w (PMC10496412; doi:10.1186/s12864-023-09586-w)
Supplement: Supplementary file 9 — Additional file 9: Supplementary Table S9. Odds ratios and their logarithmic values(Ln) of two degenerate amino acids among the eight red algae. [file 12864_2023_9586_MOESM9_ESM.xlsx]

## Sheet: Sheet1
Table S9. Odds ratios and their logarithmic values(Ln) of two degenerate amino acids among the eight red algae.
	C. merolae		C.yangmingshanensis		P. purpureum		G. sulphuraria		C . crispus		G. domingensis		G. chorda		P. umbilicalis
	Odds Ratio	Ln (Odds Ratio)	Odds Ratio	Ln (Odds Ratio)	Odds Ratio	Ln (Odds Ratio)	Odds Ratio	Ln (Odds Ratio)	Odds Ratio	Ln (Odds Ratio)	Odds Ratio	Ln (Odds Ratio)	Odds Ratio	Ln (Odds Ratio)	Odds Ratio	Ln (Odds Ratio)
Phe	1.51428	0.414941	NA	NA	1.39135	0.330273	2.17439	0.776749	2.59581	0.953898	1.36109	0.308284	1.74401	0.556186	1.84861	0.614434
Tyr	2.31271	0.838419	1.35316	0.302444	3.75575	1.32329	3.76676	1.32622	3.5549	1.26833	2.24397	0.808248	2.5386	0.931611	3.5666	1.27161
His	1.52563	0.422407	1.23241	0.208975	3.49764	1.25209	3.06412	1.11976	3.98987	1.38376	2.25111	0.811424	2.34749	0.853345	10.4509	2.34669
Gln	2.07112	0.728089	1.84936	0.614838	4.09947	1.41086	2.91923	1.07132	5.26218	1.66054	2.58911	0.951312	1.39425	0.332354	3.61328	1.28461
Asn	1.73229	0.549442	1.68331	0.520764	3.58726	1.27739	3.39482	1.22225	4.33989	1.46785	1.77455	0.573548	2.21038	0.793165	3.43459	1.2339
Lys	2.05021	0.717942	1.72835	0.54717	5.7575	1.7505	2.02135	0.703763	6.55398	1.88007	2.24778	0.809944	2.27674	0.822744	4.5952	1.52501
Asp	1.48791	0.397374	1.20612	0.187411	2.77548	1.02082	3.1301	1.14107	3.72401	1.3148	1.98803	0.687145	2.00028	0.693285	5.03327	1.61607
Glu	2.11519	0.749144	1.82319	0.60059	3.02997	1.10855	2.00644	0.696361	5.45307	1.69618	2.33997	0.850136	1.85699	0.618956	3.80421	1.33611
Cys	1.72415	0.544735	1.2519	0.224663	4.85171	1.57933	3.16974	1.15365	5.65982	1.73339	2.3243	0.843421	1.84618	0.613116	4.03041	1.39387
