# Supplementary material for: Codon usage pattern of the ancestor of green plants revealed through Rhodophyta
Source: BMC Genomics. 2023 Sep 11;24:538. doi: 10.1186/s12864-023-09586-w (PMC10496412; doi:10.1186/s12864-023-09586-w)
Supplement: Supplementary file 10 — Additional file 10: Supplementary Table S10. Mean and standard deviation of CAI, CBI, and Fop for each bias category of the seven red algae (excepting for Galdieria sulphuraria). [file 12864_2023_9586_MOESM10_ESM.xlsx]

## Sheet: Sheet1
Table S10. Mean and standard deviation of CAI, CBI, and Fop for each bias category of the seven red algae (excepting for Galdieria sulphuraria).
species	categroies	CAI(±SD)	CBI(±SD)	Fop(±SD)
C. merolae	High bias	0.259±0.046	0.153±0.081	0.503±0.048
	Mid bias	0.229±0.024	0.099±0.050	0.470±0.030
	Low bias	0.209±0.027	0.063±0.054	0.448±0.033
C. yangmingshanensis	High bias	0.240±0.048	0.096±0.082	0.468±0.051
	Mid bias	0.217±0.026	0.059±0.052	0.446±0.032
	Low bias	0.209±0.027	0.042±0.055	0.438±0.032
P. purpureum	High bias	0.282±0.044	0.173±0.089	0.521±0.051
	Mid bias	0.238±0.028	0.081±0.058	0.464±0.034
	Low bias	0.217±0.024	0.041±0.053	0.442±0.031
C. crispus	High bias	0.250±0.049	0.159±0.102	0.506±0.058
	Mid bias	0.212±0.035	0.035±0.077	0.436±0.044
	Low bias	0.200±0.030	0.003±0.062	0.419±0.037
G. domingensis	High bias	0.232±0.055	0.166±0.134	0.516±0.076
	Mid bias	0.217±0.032	0.036±0.084	0.439±0.049
	Low bias	0.209±0.030	0.006±0.062	0.423±0.037
G. chorda	High bias	0.258±0.045	0.138±0.099	0.496±0.058
	Mid bias	0.223±0.032	0.039±0.070	0.439±0.041
	Low bias	0.214±0.029	0.014±0.060	0.426±0.035
P. umbilicalis	High bias	0.207±0.063	0.150±0.110	0.502±0.066
	Mid bias	0.207±0.044	0.143±0.072	0.497±0.043
	Low bias	0.198±0.043	0.088±0.072	0.463±0.044
