# Supplementary material for: Codon usage pattern of the ancestor of green plants revealed through Rhodophyta
Source: BMC Genomics. 2023 Sep 11;24:538. doi: 10.1186/s12864-023-09586-w (PMC10496412; doi:10.1186/s12864-023-09586-w)
Supplement: Supplementary file 11 — Additional file 11: Supplementary Table S11. Versions of genomes and annotation files and taxonomic information for the eight red algae. [file 12864_2023_9586_MOESM11_ESM.xlsx]

## Sheet: Version
Table S11. Versions of genomes and annotation files and taxonomic information for the eight red algae.
Numbering	Species	Class	Family	Genus	Version of Genome	Version of Annotation File
1	Cyanidioschyzon merolae	Bangiophyceae	Cyanidiaceae	Cyanidioschyzon	GCF_000091205.1_ASM9120v1_genomic	GCF_000091205.1_ASM9120v1_genomic.gff
2	Galdieria sulphuraria	Bangiophyceae	Cyanidiaceae	Galdieria	GCF_000341285.1_ASM34128v1_genomic.fa	GCF_000341285.1_ASM34128v1_genomic.gf
3	Cyanidiococcus yangmingshanensis	Bangiophyceae	Cyanidiaceae	Cyanidiococcus	GCA_013995675.1_ASM1399567v1_genomic.fa	GCA_013995675.1_ASM1399567v1_genomic.gff
4	Porphyridium purpureum	Bangiophyceae	Porphyridiaceae	Porphyridium	GCA_008690995.1_P_purpureum_CCMP1328_Hybrid_assembly_genomic.fa	GCA_008690995.1_P_purpureum_CCMP1328_Hybrid_assembly_genomic.gff
5	Chondrus crispus	Florideophyceae	Gigartinaceae	Chondrus	GCF_000350225.1_ASM35022v2_genomic	GCF_000350225.1_ASM35022v2 _genomic.gff
6	Gracilariopsis chorda	Florideophyceae	Gracilariaceae	Gracilariopsis	GCA_003194525.1_GraCho1.0_genomic.fa	GCA_003194525.1_GraCho1.0_genomic.gff.
7	Gracilaria domingensis	Florideophyceae	Gracilariaceae	Gracilaria	GCA_022539475.1_USP_GDom_1.0_genomic.fa	GCA_022539475.1_USP_GDom_1.0_genomic.gff
8	Porphyra umbilicalis	Bangiophyceae	Bangiaceae	Porphyra	GCA_002049455.2_P_umbilicalis_v1_genomic.fa	GCA_002049455.2_P_umbilicalis_v1_genomic.gff
